# Supplementary material for: Motivational, proteostatic and transcriptional deficits precede synapse loss, gliosis and neurodegeneration in the B6.HttQ111/+ model of Huntington’s disease
Source: Sci Rep. 2017 Feb 8;7:41570. doi: 10.1038/srep41570 (PMC5296868; doi:10.1038/srep41570)
Supplement: Supplementary Dataset 1 [file srep41570-s2.csv]

	1	2	3	4	5	6	7	8	9	10	11	12	13	14	15	16	17	18	19	20	21	22	23	24	25	26	27	28	29	30	31	32	33	34	35	36	37	38	39	40	41	42	43	44	45	46	47	48	49
genotype	het	het	het	wt	wt	het	het	wt	wt	het	wt	wt	het	het	het	wt	wt	het	het	wt	wt	het	wt	wt	wt	het	het	het	wt	wt	wt	het	het	wt	wt	wt	het	wt	het	het	wt	het	het	het	wt	wt	wt	het	het
tissue	cer	cer	cer	cer	cer	cer	cer	cer	cer	cer	cer	cer	str	str	str	str	str	str	str	str	str	str	str	str	cer	cer	cer	cer	cer	cer	cer	cer	cer	cer	cer	cer	cer	cer	cer	cer	str	str	str	str	str	str	str	str	str
age	3mo	3mo	3mo	3mo	3mo	3mo	3mo	3mo	3mo	3mo	3mo	3mo	3mo	3mo	3mo	3mo	3mo	3mo	3mo	3mo	3mo	3mo	3mo	3mo	8mo	8mo	8mo	8mo	8mo	8mo	8mo	8mo	8mo	8mo	8mo	8mo	8mo	8mo	8mo	8mo	8mo	8mo	8mo	8mo	8mo	8mo	8mo	8mo	8mo
0610007N19Rik	59	42	48	46	55	37	44	59	57	66	41	59	28	22	24	51	47	28	41	44	34	23	41	34	55	105	32	184	59	91	62	68	74	84	44	38	48	74	69	95	51	28	42	63	44	64	60	27	11
0610007P14Rik	1489	1390	1630	1941	1687	1556	1523	1813	1907	1673	1317	1819	624	603	676	934	898	679	721	855	872	604	619	636	1520	1437	701	3559	1116	1564	1237	1111	1292	1578	1250	848	1540	1399	1353	2068	927	437	751	1043	834	989	723	490	269
0610008F07Rik	0	0	0	0	0	0	0	0	0	0	0	0	0	0	0	0	0	0	0	0	0	0	0	0	0	0	0	0	0	0	0	0	0	0	0	0	0	0	0	0	0	0	0	0	0	0	0	0	0
0610009B14Rik	63	46	84	67	51	58	35	49	65	78	45	65	1	2	0	1	0	0	0	0	0	0	1	2	49	36	17	107	37	54	35	38	41	52	27	20	44	38	40	69	1	3	2	0	4	1	0	0	1
0610009B22Rik	273	260	339	345	284	303	278	317	330	300	201	273	222	261	305	331	404	287	285	343	318	236	253	260	511	538	240	1443	376	494	369	335	433	541	381	293	502	480	439	686	346	202	281	515	360	461	316	241	115
0610009D07Rik	753	660	739	992	735	776	714	902	947	1107	639	965	593	556	589	800	782	581	837	985	724	517	645	512	1002	1042	556	3279	853	1061	832	792	898	1229	827	659	1141	1004	852	1468	722	376	667	1025	767	931	609	454	257
0610009E02Rik	170	191	186	210	125	122	96	166	153	321	192	255	157	176	185	212	247	160	296	306	205	166	172	244	125	160	58	184	100	115	134	149	137	148	160	70	127	112	111	167	142	98	177	103	169	179	153	111	54
0610009L18Rik	14	17	26	46	41	23	24	30	37	64	22	40	50	32	38	43	58	39	72	91	34	32	36	30	21	22	19	60	16	24	23	24	25	23	24	16	24	19	27	25	29	19	22	55	29	24	13	29	20
0610009O20Rik	1403	1123	1271	1129	1090	1154	1125	1203	1143	1129	1037	1561	636	560	656	912	868	729	663	712	790	578	647	696	1310	1410	821	2551	1107	1417	1448	1247	1214	1434	1155	790	1453	1474	1337	1970	911	536	968	907	1004	1173	988	555	297
0610010F05Rik	928	815	821	748	805	794	1019	1009	1007	431	732	599	675	594	570	908	915	894	537	629	941	714	701	779	1549	1678	827	3193	1201	1595	1381	1294	1463	1791	1232	883	1654	1569	1496	2341	1163	641	1103	943	1199	1378	1114	754	360
0610010K14Rik	28	35	36	48	35	35	39	43	30	57	31	50	16	8	22	27	30	20	20	37	33	22	28	18	106	122	50	341	95	105	91	95	92	116	117	57	97	93	94	151	84	52	90	103	82	112	102	47	21
0610011F06Rik	0	0	0	0	0	0	0	0	0	0	0	0	0	0	0	0	0	0	0	0	0	0	0	0	653	696	351	1475	491	662	478	465	500	558	428	289	611	564	532	788	298	175	345	470	252	282	220	221	115
0610012D04Rik	0	0	0	0	0	0	0	1	0	2	0	0	0	0	0	0	0	0	1	0	0	0	0	0	0	0	0	0	0	0	0	0	0	0	0	0	0	0	1	0	1	0	1	0	0	0	1	0	0
0610012G03Rik	59	45	49	74	54	68	55	70	65	128	41	74	72	63	78	87	80	58	108	103	54	63	69	54	19	23	11	184	19	23	10	15	23	24	9	16	23	18	18	22	31	14	26	24	14	23	16	15	9
0610012H03Rik	0	0	0	0	0	0	1	0	0	0	0	0	0	0	0	0	1	0	0	0	0	0	0	0	0	0	0	2	0	1	1	0	1	0	1	1	1	0	0	4	0	0	0	0	1	0	1	0	0
0610025J13Rik	0	1	0	2	0	0	2	2	2	0	2	1	2	0	1	0	0	1	0	1	0	1	1	0	0	0	0	1	0	1	0	0	1	1	0	0	0	0	0	0	0	0	0	0	1	0	0	0	0
0610030E20Rik	955	974	886	760	745	695	789	971	898	493	628	656	337	294	328	537	587	435	259	318	542	496	393	500	859	873	554	1458	682	875	939	829	680	937	1026	559	964	953	1024	1464	701	345	653	435	696	777	684	413	179
0610031J06Rik	1082	917	959	1060	934	939	852	1059	1168	1424	756	1331	881	732	782	1056	1053	820	1116	969	956	694	797	808	1051	1240	641	2371	840	1185	1075	1096	1075	1264	989	614	1246	1145	975	1536	1184	543	1012	1331	1013	1221	1138	681	362
0610037L13Rik	1209	1061	1076	1100	1139	1017	1065	1208	1224	1174	860	1119	688	668	862	1085	1111	684	850	1117	956	807	770	845	1207	1564	672	2806	952	1224	1214	1102	1132	1239	1186	664	1328	1263	1247	1789	967	605	1114	1176	1024	1109	1092	736	365
0610038L08Rik	25	16	21	20	19	15	15	24	25	8	14	18	19	18	18	14	18	13	9	11	22	12	6	15	0	1	0	1	0	1	1	3	2	0	1	0	0	2	0	3	2	0	2	0	1	1	2	2	1
0610038P03Rik	2	0	0	0	0	1	0	1	0	0	0	0	0	0	0	0	1	0	0	0	1	1	0	2	0	0	0	0	0	0	0	0	1	1	0	0	1	1	0	1	0	0	0	1	1	1	1	0	0
0610039K10Rik	1	0	3	1	1	0	1	1	0	0	0	1	0	0	0	2	0	0	0	1	1	0	1	2	0	3	1	5	2	1	1	1	2	0	0	0	1	3	1	2	0	1	0	3	1	1	0	0	0
0610040B09Rik	74	1	0	3	2	0	10	1	3	3	1	6	0	0	0	0	0	0	0	0	0	0	0	0	3	2	1	3	1	2	1	1	3	2	0	3	1	0	1	1	0	0	0	0	0	0	0	0	0
0610040B10Rik	7	7	9	14	8	14	9	8	14	10	9	17	9	11	12	18	13	16	14	17	13	7	18	13	16	19	10	75	17	12	19	18	17	22	10	10	14	24	9	26	12	6	24	16	20	22	12	6	11
0610040F04Rik	105	101	73	82	96	72	92	87	89	43	71	89	41	34	39	52	52	58	27	37	85	42	35	62	26	42	17	56	33	34	33	39	22	21	28	18	30	45	31	41	5	6	10	6	8	7	12	6	1
0610040J01Rik	204	209	225	191	216	192	185	248	308	199	158	235	67	61	61	105	92	79	76	102	111	80	57	77	171	190	95	502	150	194	125	145	183	168	165	126	216	172	181	266	83	49	91	111	98	84	87	79	35
0610043K17Rik	2	3	3	3	2	2	1	2	4	3	3	4	6	3	1	6	2	1	2	3	1	2	2	4	5	1	2	4	3	4	5	2	2	2	1	1	5	3	3	6	7	2	3	2	2	10	8	1	1
1010001B22Rik	11	10	1	4	6	8	10	11	7	19	6	12	4	3	11	6	8	6	6	9	3	5	6	8	10	12	2	33	5	7	10	4	7	10	8	5	9	10	9	20	4	6	8	5	6	6	6	7	6
1010001N08Rik	1	0	0	1	0	0	0	0	0	0	0	0	0	0	0	0	0	0	0	0	0	0	0	0	0	0	0	0	0	1	0	0	0	0	0	0	0	0	0	0	0	0	0	1	0	0	0	0	0
1100001G20Rik	5	3	1	2	0	2	1	1	1	1	0	0	0	1	0	1	1	0	2	0	0	0	0	0	1	3	1	0	0	3	0	2	5	3	1	1	0	2	2	36	3	0	0	1	1	3	0	0	0
1110001A16Rik	475	493	522	609	498	463	484	559	560	692	429	551	490	421	448	617	558	442	573	654	556	372	466	398	477	491	209	1458	387	452	338	336	390	490	349	249	438	481	394	586	348	161	269	471	401	363	308	190	108
1110001J03Rik	286	249	272	346	259	242	232	294	335	479	202	360	189	183	148	225	235	166	277	344	193	134	202	168	368	356	196	1497	316	394	201	238	273	333	252	194	313	300	303	468	234	139	223	402	217	243	138	152	96
1110002E22Rik	6	3	4	4	5	7	1	6	2	6	3	6	9	17	5	28	15	17	7	26	16	19	16	17	13	11	3	13	8	4	7	26	4	11	9	3	13	14	8	21	19	11	18	14	21	30	25	24	4
1110002J07Rik	16	6	5	6	11	9	13	9	11	3	16	8	7	5	2	8	10	5	9	9	5	9	7	9	7	12	9	25	8	11	10	10	13	13	11	5	14	11	0	23	19	7	25	9	17	28	22	34	14
1110002L01Rik	2061	1946	2015	2216	1746	1711	1811	2114	2334	1662	1667	1940	1445	1308	1239	1976	1846	1557	1399	1361	1823	1445	1344	1412	2315	2743	1190	3347	1849	2565	2360	2140	2465	2718	2468	1660	2855	2189	2217	3272	1725	946	1471	1279	1611	1956	1654	1008	494
1110004E09Rik	515	418	514	637	515	437	435	506	532	807	380	695	474	531	476	762	683	538	814	753	533	402	525	456	527	492	259	1273	362	541	414	415	441	544	401	284	546	422	402	705	544	267	526	688	453	535	458	322	167
1110004F10Rik	1618	1405	1517	1801	1604	1480	1501	1825	1794	1500	1346	1758	1554	1418	1443	2030	2181	1802	1746	1895	1915	1521	1541	1585	2448	2479	1326	5810	1950	2471	2202	1887	2199	2748	2047	1400	2617	2364	2143	3484	2634	1201	2135	2648	2516	2683	2248	1556	747
1110006G14Rik	0	0	0	0	0	0	0	0	0	0	0	0	0	0	0	0	0	0	0	0	0	0	0	0	2	0	2	4	0	1	0	1	3	1	0	1	2	1	0	0	0	1	1	2	0	0	0	1	0
1110007C09Rik	145	132	136	166	115	120	114	177	150	154	121	172	109	94	95	127	95	80	132	71	99	72	99	123	193	200	112	476	128	195	145	157	182	203	156	94	202	125	158	209	111	91	141	157	98	163	98	77	45
1110008E08Rik	1	0	0	0	0	0	0	0	1	2	0	1	0	0	1	3	1	1	0	1	0	1	1	1	0	1	0	0	0	0	0	2	0	1	2	0	0	0	0	0	0	1	0	0	0	1	1	0	0
1110008F13Rik	1102	1035	1243	1347	1058	1084	1008	1174	1259	1562	908	1357	563	500	582	768	744	671	824	850	735	568	550	470	856	772	444	2226	614	818	633	549	646	853	690	454	825	794	689	1109	583	257	462	691	469	599	432	279	162
1110008J03Rik	358	319	328	339	312	284	284	365	432	470	224	434	254	259	274	376	338	286	317	331	333	204	292	296	432	409	210	941	325	440	314	353	354	365	381	259	456	388	323	497	292	167	250	381	284	375	304	164	106
1110008L16Rik	129	80	98	111	108	101	118	126	88	90	63	113	159	118	131	185	194	170	132	150	160	153	139	165	143	181	84	385	140	161	158	142	139	210	115	95	149	172	169	259	203	110	197	198	212	211	188	129	58
1110008P14Rik	1163	1055	1264	1589	1193	1110	1022	1220	1270	2354	943	1722	1207	1771	1510	2315	1581	1514	2131	2141	1861	1257	1268	823	1220	1136	604	3017	816	1192	802	866	873	1024	981	602	1089	1005	883	1293	736	475	611	937	609	928	809	444	265
1110012L19Rik	227	208	252	288	247	210	219	237	255	317	203	303	162	132	126	174	187	143	198	197	156	116	154	140	353	346	180	889	252	351	268	220	282	373	253	194	304	322	253	453	179	130	202	287	193	220	177	106	74
1110017D15Rik	31	34	35	42	32	21	26	35	28	103	23	40	42	46	37	46	58	31	89	55	28	27	47	57	38	33	25	83	38	30	30	28	21	39	27	18	45	29	25	58	53	28	77	159	58	61	52	39	36
1110018N20Rik	22	26	9	21	16	21	12	13	13	26	11	26	73	74	82	118	131	77	94	126	85	74	79	72	33	37	17	57	23	30	36	29	15	26	18	8	18	36	32	39	96	77	150	124	104	114	126	80	55
1110019D14Rik	45	52	58	40	47	41	45	66	63	55	41	36	38	38	54	69	50	53	43	47	50	45	43	34	66	55	31	146	39	52	53	49	54	60	49	35	50	51	47	83	53	22	53	48	49	62	54	32	17
1110020A21Rik	32	21	26	29	23	29	18	36	34	33	23	30	5	7	11	12	14	8	10	12	8	9	10	3	30	18	16	80	22	31	22	12	26	37	20	10	28	33	26	43	10	3	16	17	15	18	16	7	5
1110025L11Rik	0	0	0	0	0	0	0	0	0	0	0	0	0	0	0	0	0	0	0	0	0	0	0	0	0	0	0	0	0	0	0	0	0	0	0	0	0	0	0	0	0	0	0	0	0	0	0	0	0
1110028F11Rik	0	1	0	0	0	0	0	0	0	0	0	0	0	1	0	0	0	0	1	0	0	1	0	1	1	0	0	0	0	0	0	0	0	0	0	0	0	0	0	0	2	0	1	0	1	3	2	1	0
1110032A03Rik	881	741	786	908	782	816	731	997	872	857	675	907	820	802	773	1132	1127	899	918	973	890	785	849	823	819	856	461	2376	603	765	712	634	748	910	594	506	822	781	653	1055	797	341	716	1007	803	856	753	427	263
1110032F04Rik	12	6	9	18	19	11	17	18	30	11	11	7	67	131	119	185	106	178	91	84	157	109	104	47	55	79	17	114	56	63	45	43	67	61	42	43	66	66	51	75	117	38	62	42	49	123	136	61	24
1110034G24Rik	214	175	182	199	205	191	183	202	223	253	151	255	165	133	168	244	241	172	199	247	191	126	167	157	260	200	139	559	162	245	188	168	203	220	212	119	231	218	205	344	228	100	200	238	191	230	171	120	67
1110035H17Rik	0	0	0	0	0	0	0	0	0	0	0	0	0	0	0	0	0	0	0	0	0	0	0	0	0	0	0	0	0	0	0	0	0	0	0	0	0	0	0	0	0	0	0	0	0	0	0	0	0
1110035M17Rik	14	14	16	21	7	7	13	19	20	28	7	22	23	37	40	66	44	29	64	76	32	31	27	20	21	27	7	51	18	17	11	19	11	14	11	10	16	14	10	30	14	16	30	35	20	16	28	18	15
1110036E04Rik	0	0	0	0	0	0	0	0	0	0	0	0	0	0	0	0	0	0	0	0	0	0	0	0	0	0	0	0	0	0	0	0	0	0	0	0	0	0	0	0	0	0	0	0	0	0	0	0	0
1110037F02Rik	1541	1376	1337	1109	1158	1107	1299	1488	1436	685	924	964	964	838	781	1347	1337	1219	653	876	1461	1135	855	1237	1551	2012	923	2513	1313	1743	1917	1636	1555	1947	1856	1000	1976	1842	1877	2733	1901	982	1747	1159	1795	2146	1724	1092	521
1110038B12Rik	136	126	141	170	147	148	118	153	176	181	102	162	98	120	129	134	164	127	159	187	121	103	133	107	160	170	97	435	115	170	145	156	139	173	172	96	166	138	150	242	159	73	123	194	144	183	134	109	41
1110038F14Rik	225	207	224	275	220	213	196	227	212	479	211	339	269	244	287	375	349	209	407	427	272	198	257	249	312	315	158	711	220	302	298	254	261	301	269	151	346	274	265	400	321	175	281	364	300	394	369	210	105
1110046J04Rik	53	54	70	62	48	51	62	58	37	64	41	52	57	41	35	72	51	40	49	58	47	39	61	39	93	115	67	264	63	97	83	62	77	97	84	48	99	98	84	146	52	45	62	69	63	66	59	43	16
1110051M20Rik	1494	1263	1336	1667	1522	1335	1298	1606	1685	1481	1104	1561	1656	1542	1602	2285	2185	1723	2048	2388	2029	1437	1725	1490	2171	2147	1076	4420	1615	2128	1791	1659	1923	2173	1710	1100	2145	1963	1703	2656	1970	1078	1880	2174	1987	2173	1790	1232	636
1110054M08Rik	105	72	107	132	99	118	86	112	95	167	89	177	53	60	61	82	85	44	114	116	56	44	54	55	76	100	46	206	69	87	61	68	68	73	65	49	72	65	75	110	43	26	56	70	41	78	55	32	27
1110057K04Rik	814	622	758	725	715	682	725	868	944	603	598	698	892	781	789	1261	1297	955	745	854	1244	869	844	970	1194	1360	628	2435	946	1321	1026	1018	1102	1184	1095	729	1282	1191	1080	1804	1422	727	1192	1379	1379	1667	1258	756	401
1110057P08Rik	0	0	0	0	0	0	0	0	0	0	0	0	0	0	0	0	0	0	0	0	0	0	0	0	0	0	0	0	0	0	0	0	0	0	0	0	0	0	0	0	0	0	0	0	0	0	0	0	0
1110058L19Rik	156	141	128	181	155	190	137	187	207	237	148	149	193	171	196	260	280	235	321	340	214	155	236	185	392	410	153	1060	249	339	272	236	319	440	260	208	328	297	330	540	393	199	334	561	359	317	296	210	105
1110059E24Rik	530	442	492	528	501	464	485	558	608	463	409	535	420	343	377	500	530	412	402	472	498	374	413	407	796	821	434	2132	570	819	657	589	704	909	640	495	835	702	697	1140	600	307	558	733	627	691	499	373	210
1110059G10Rik	304	256	288	315	273	255	262	351	303	302	227	314	344	310	364	464	504	300	422	494	435	331	348	371	366	392	180	972	282	327	268	279	294	405	266	217	378	346	278	530	479	216	383	499	446	524	395	246	118
1110059M19Rik	94	61	66	40	53	73	93	71	69	102	35	132	24	17	6	13	97	83	35	1	6	1	18	140	71	54	50	168	63	77	64	51	69	111	29	39	77	65	50	112	262	17	154	255	156	54	149	110	71
1110065P20Rik	483	368	422	546	459	452	372	457	488	632	357	591	602	617	516	784	753	560	898	979	627	470	542	469	354	371	170	1095	306	358	210	231	277	344	232	187	343	290	274	457	389	189	338	555	323	375	270	192	148
1190002N15Rik	4982	4668	4789	4083	4016	4000	4740	5090	4920	2437	3563	3429	567	532	452	772	726	841	397	345	751	599	606	532	4089	4550	2587	8482	3510	4870	4131	3546	4288	5244	4428	2831	5331	4613	4872	7279	668	406	695	709	665	800	682	547	217
1190003K10Rik	1	1	2	5	4	1	2	1	2	3	3	3	0	0	0	0	0	1	0	0	0	0	0	1	5	6	1	6	1	2	5	1	4	3	3	3	4	1	1	3	0	0	0	1	1	0	0	0	0
1190005I06Rik	0	0	0	0	0	0	0	0	0	0	0	0	0	0	0	0	0	0	0	0	0	0	0	0	71	50	28	85	33	51	32	44	49	49	44	32	38	65	37	68	83	37	71	126	82	91	60	36	29
1190007I07Rik	113	86	86	88	93	82	71	122	86	115	85	118	87	62	92	85	107	84	83	97	91	59	75	74	153	145	84	387	106	151	99	114	99	120	69	75	123	124	128	193	132	53	119	138	109	131	98	62	31
1200007C13Rik	0	0	0	0	0	0	0	0	0	0	0	0	0	0	0	1	0	0	0	0	0	0	0	0	0	1	0	0	1	0	0	1	0	0	0	0	0	1	0	0	0	0	0	0	0	0	0	0	0
1200014J11Rik	464	496	472	441	391	385	450	528	499	324	347	351	294	234	268	398	438	388	277	299	421	316	286	335	533	565	267	1048	430	582	565	573	478	623	558	360	642	538	534	857	487	300	473	465	469	587	463	336	152
1300002E11Rik	262	258	264	228	196	190	212	303	305	328	234	302	172	141	179	267	260	199	196	261	260	176	179	201	246	306	150	349	221	248	291	254	213	248	313	154	284	283	302	371	290	150	338	214	333	453	298	240	93
1300002K09Rik	12	4	4	3	1	1	2	6	3	0	3	4	7	9	3	10	6	5	5	7	15	8	7	11	4	7	3	15	1	6	8	7	2	3	1	5	5	2	4	27	15	1	6	12	11	14	9	7	1
1300015D01Rik	0	3	1	0	0	0	0	2	0	0	0	0	0	0	0	0	0	0	0	0	0	0	0	0	2	2	0	1	1	1	7	12	2	1	13	0	2	2	0	6	0	1	1	3	2	1	3	0	1
1300017J02Rik	16	4	3	0	1	2	1	0	2	0	0	0	1	0	2	0	1	1	1	0	2	0	0	0	4	7	6	6	1	3	5	5	7	1	3	2	3	3	6	59	1	0	2	1	5	5	5	0	2
1500002C15Rik	143	117	148	152	119	138	108	138	136	218	123	182	77	83	93	140	113	83	121	202	102	82	105	73	163	198	102	469	143	187	181	116	131	165	111	94	157	189	144	230	137	58	129	162	121	143	120	84	35
1500002O10Rik	28	31	21	27	24	35	31	21	35	39	26	32	29	26	28	29	51	21	50	30	25	43	29	59	6	5	4	4	2	0	2	4	6	5	3	0	4	1	2	2	8	6	8	7	7	7	15	5	3
1500009C09Rik	1853	1688	1889	2352	1987	1901	1651	1948	2480	2578	1556	2313	1434	1331	1381	1851	1755	1405	2066	2067	1730	1036	1456	1216	2327	2196	1132	5807	1850	2563	2025	1699	2052	2576	2080	1392	2336	2250	1926	2966	1675	879	1436	1865	1566	1996	1654	923	497
1500009L16Rik	123	141	139	176	161	139	133	167	141	150	110	133	248	258	224	324	333	346	326	270	264	241	279	168	177	219	111	570	175	201	168	157	171	193	187	102	215	178	172	269	198	157	215	278	194	261	193	160	58
1500011B03Rik	1237	1188	1259	1624	1373	1334	1262	1632	1589	1598	1114	1623	1292	1364	1324	2117	1767	1377	1753	1917	1565	1169	1444	1296	1830	1716	920	4233	1485	1799	1395	1316	1438	1875	1364	969	1761	1611	1392	2119	1667	787	1506	1979	1578	1762	1451	917	486
1500011K16Rik	332	265	312	405	337	288	316	415	364	472	280	404	367	328	318	523	496	339	449	602	437	302	379	285	550	542	255	1638	359	559	359	359	412	479	371	263	520	473	427	712	464	239	402	663	356	446	326	249	139
1500012F01Rik	155	159	186	285	224	223	168	217	223	416	186	237	245	222	236	305	306	248	387	479	200	184	248	230	409	395	196	1179	353	344	284	307	354	406	337	253	385	329	322	555	357	210	424	626	362	357	308	246	155
1500012K07Rik	11	17	12	6	12	11	20	8	10	1	6	8	1	4	1	8	4	11	1	3	8	8	4	5	5	2	3	8	2	4	2	5	3	2	5	2	4	2	3	4	0	0	0	1	0	1	0	1	0
1500015L24Rik	7	10	8	2	1	2	10	2	2	2	3	2	6	2	3	8	12	7	4	2	7	5	5	12	7	15	7	30	4	7	8	11	17	11	11	5	15	8	15	16	22	13	25	31	11	31	14	14	9
1500015O10Rik	599	411	350	320	363	500	437	451	388	1001	271	764	55	36	24	16	354	231	78	20	13	13	73	482	530	490	326	1238	451	565	376	355	561	589	313	292	563	515	437	944	1039	29	744	1063	546	139	683	507	374
1500016L03Rik	412	388	413	612	436	439	329	386	455	893	364	613	0	0	0	0	0	0	5	3	0	4	4	2	376	419	219	1049	336	412	358	255	330	410	361	229	402	372	355	526	0	1	0	0	3	1	1	1	0
1500017E21Rik	156	168	159	192	143	131	128	182	174	107	163	144	103	104	106	227	201	123	94	201	232	179	107	156	144	157	76	306	120	148	133	134	136	120	147	94	176	139	141	225	197	64	158	166	173	210	171	137	39
1500026H17Rik	56	31	41	36	32	37	48	44	50	21	33	30	22	22	16	25	23	36	19	24	42	16	18	27	136	126	69	225	99	143	111	151	138	157	126	77	120	150	146	240	96	45	85	68	92	106	102	53	23
1500035N22Rik	12	13	7	11	11	8	14	23	12	9	9	15	22	34	28	38	40	32	27	42	39	35	27	39	8	12	8	36	13	11	9	11	11	13	6	4	15	15	12	10	43	21	43	54	48	39	39	12	15
1520401A03Rik	16	4	11	9	13	10	10	8	3	15	6	13	2	2	2	4	5	1	2	13	2	5	7	1	9	12	5	13	9	8	16	12	12	15	14	7	14	8	13	14	6	5	3	2	4	2	5	2	3
1600002D24Rik	0	0	0	0	0	0	0	0	0	0	0	0	0	1	1	1	1	0	0	0	0	0	2	1	0	0	0	1	0	0	0	0	0	0	0	0	0	0	0	0	0	0	2	0	2	1	0	0	0
1600002H07Rik	124	91	118	86	110	76	82	118	75	49	93	129	27	20	29	40	48	43	15	32	47	32	37	30	421	434	268	812	335	465	430	345	387	424	406	240	449	455	403	605	182	119	184	200	172	197	207	119	71
1600002K03Rik	48	37	42	57	40	53	37	47	46	118	47	79	36	30	35	49	46	26	59	87	35	19	35	28	80	75	29	132	52	56	75	76	50	58	52	38	50	70	63	88	41	20	41	73	37	63	48	32	24
1600010F14Rik	1457	1396	1377	1594	1378	1331	1312	1543	1557	1235	1135	1271	203	181	136	273	200	292	293	311	283	146	212	186	0	0	0	0	0	0	0	0	0	0	0	0	0	0	0	0	0	0	0	0	0	0	0	0	0
1600012H06Rik	2128	2253	2086	2168	2039	1841	2052	2459	2394	1782	1618	1837	1518	1421	1463	2207	2202	1976	1305	1575	2189	1757	1557	1868	686	746	363	1614	547	737	602	535	584	830	645	419	745	696	692	1078	531	275	571	592	606	674	547	346	187
1600012P17Rik	0	0	0	0	0	0	0	0	0	0	0	0	0	0	0	0	0	0	0	0	0	0	0	0	0	0	0	0	0	0	0	0	0	0	0	0	0	0	0	0	0	1	0	0	0	0	0	0	0
1600014C10Rik	883	726	945	848	831	781	816	906	911	661	678	770	572	537	472	783	724	637	603	615	740	566	603	614	1268	1328	625	2280	940	1237	1013	1035	1070	1411	1056	686	1194	1247	1147	1710	824	421	703	785	774	938	711	527	227
1600014C23Rik	1	1	1	0	0	1	2	2	1	1	0	0	0	0	1	0	0	0	0	3	3	2	2	3	2	2	0	7	0	3	1	2	1	1	0	2	2	1	1	1	2	0	1	2	2	1	3	0	0
1600014K23Rik	0	0	0	0	0	0	0	0	0	3	0	0	0	0	1	1	0	0	0	0	0	0	0	0	1	0	0	0	0	0	0	1	0	0	0	0	0	0	0	1	0	0	1	0	0	0	0	0	0
1600015I10Rik	0	0	0	0	0	0	0	0	1	0	0	0	0	0	0	0	0	0	0	1	0	0	0	0	0	1	0	2	0	0	0	1	0	0	0	0	0	1	0	0	0	0	0	0	1	0	0	0	0
1600016N20Rik	8	2	7	3	6	1	5	5	5	11	6	10	2	1	0	4	3	0	2	2	1	3	2	3	7	8	5	10	6	5	6	5	4	9	6	4	9	8	6	6	8	2	4	6	8	6	3	5	1
1600020E01Rik	247	184	179	242	206	151	180	190	238	302	183	229	185	173	223	311	279	176	213	304	229	176	190	215	150	198	102	422	129	159	126	160	134	163	175	98	152	139	140	240	200	95	170	207	171	231	175	129	58
1600025M17Rik	0	0	0	0	0	0	0	0	0	0	0	0	0	0	0	0	0	0	0	0	0	0	0	0	0	0	0	0	0	0	0	0	0	0	0	0	0	0	0	0	0	0	0	0	0	0	0	0	0
1600029D21Rik	5	2	2	1	0	3	3	3	4	2	1	4	2	1	2	1	5	2	7	4	2	2	7	4	5	6	2	7	2	4	2	3	9	3	0	3	6	5	1	7	8	2	5	13	9	9	6	4	4
1600029I14Rik	4	5	4	11	12	5	5	3	2	11	5	1	5	4	10	5	15	1	15	9	4	2	5	5	8	8	3	17	10	15	6	8	17	10	7	6	13	8	8	17	9	8	21	20	12	20	6	11	7
1600029O15Rik	0	1	0	1	0	0	0	0	0	0	1	0	6	15	21	16	5	20	11	28	13	24	7	9	5	3	4	7	2	5	6	3	4	4	1	2	5	2	5	8	18	6	6	4	6	14	17	7	6
1700001C02Rik	14	11	12	10	12	11	13	14	9	20	7	10	6	16	14	8	24	12	39	17	8	8	15	26	16	9	8	27	11	16	16	9	20	18	8	10	8	20	16	28	24	5	32	50	16	40	17	9	11
1700001C19Rik	0	1	3	0	0	1	0	0	0	1	1	2	0	1	5	1	1	1	5	3	2	0	4	0	2	0	2	6	2	0	0	0	0	1	0	0	1	2	4	0	3	2	2	4	2	1	3	0	0
1700001F09Rik	0	0	0	0	0	0	0	0	0	0	0	0	0	0	0	1	0	0	0	0	0	0	0	0	0	0	0	0	0	0	0	0	0	0	0	0	0	0	0	0	0	0	0	0	0	0	0	0	0
1700001G01Rik	0	0	0	0	0	0	0	0	0	0	0	0	0	0	0	0	0	0	0	0	0	0	0	0	0	0	0	0	0	0	0	0	0	0	0	0	0	0	0	0	0	0	0	0	0	0	0	0	0
1700001G11Rik	6	6	9	5	4	8	11	10	8	8	4	4	5	7	4	6	9	4	9	5	6	7	4	6	12	10	5	27	10	10	12	4	10	9	7	6	7	8	7	20	9	6	10	7	7	15	11	7	5
1700001G17Rik	8	5	5	9	6	10	2	7	10	12	1	14	2	0	2	6	4	3	3	3	5	5	2	3	16	9	8	50	9	14	13	14	7	21	11	4	12	7	8	17	4	5	4	6	10	5	4	2	2
1700001J03Rik	10	7	1	10	5	2	2	3	6	11	5	8	1	2	6	1	6	0	4	2	3	0	4	3	2	5	4	6	7	3	1	5	5	5	7	0	5	7	8	5	2	0	5	2	2	4	2	3	1
1700001J04Rik	0	0	0	0	0	0	0	0	0	0	0	0	0	0	0	0	0	0	0	0	0	0	0	0	0	0	0	0	0	0	0	0	0	0	0	0	0	0	0	0	0	0	0	0	0	0	0	0	0
1700001K19Rik	3	4	4	4	6	2	0	4	2	0	2	4	3	9	10	8	6	11	2	3	12	7	2	5	13	10	6	12	12	13	14	13	9	11	7	2	13	11	15	20	18	6	22	9	24	26	25	13	10
1700001L05Rik	7	8	6	4	6	5	7	5	3	2	2	4	16	4	4	14	11	10	5	7	6	1	4	7	16	12	7	8	8	11	16	6	10	6	9	5	9	7	8	13	11	9	16	11	23	21	22	8	2
1700001L19Rik	11	17	9	27	30	14	22	30	27	25	11	12	60	100	96	156	99	123	91	76	101	88	90	47	81	62	41	167	63	67	58	51	79	93	42	44	75	74	54	89	84	46	88	111	65	110	94	51	35
1700001O22Rik	33	25	24	54	41	38	34	45	38	55	25	47	92	89	133	186	179	101	139	115	143	78	111	134	31	22	17	81	33	21	32	33	24	26	18	22	29	33	27	36	71	17	31	42	76	80	87	19	11
1700001P01Rik	0	0	0	4	2	0	1	0	3	0	0	1	0	0	1	0	1	0	1	2	1	3	0	0	2	2	0	6	4	2	2	3	0	2	1	1	3	1	2	4	1	0	1	0	3	3	2	1	0
1700003D09Rik	1203	1057	1047	1301	1108	1123	1011	1076	1200	1125	805	1378	8396	7587	9874	14263	15615	8274	8712	8795	12559	7790	7517	10267	27	23	17	24	16	23	25	25	27	19	45	17	25	18	18	29	355	120	240	141	383	454	370	152	77
1700003E16Rik	155	109	104	144	132	113	140	148	182	136	88	142	455	460	455	718	540	524	595	614	529	441	450	395	306	272	139	524	226	286	235	235	239	262	224	175	300	258	179	318	489	316	498	533	464	593	443	300	185
1700003E24Rik	0	0	0	0	0	0	0	0	0	0	0	0	0	0	0	0	0	0	0	0	0	0	0	0	0	0	0	0	0	0	0	0	0	0	0	0	0	0	0	0	0	0	0	0	0	0	0	0	0
1700003F12Rik	20	19	16	9	15	12	9	14	13	16	7	20	11	10	8	17	7	10	11	7	15	5	15	9	2	4	6	2	6	1	1	2	2	4	3	1	2	4	5	3	0	0	1	0	1	2	6	2	1
1700003F17Rik	93	68	73	29	62	35	83	95	62	41	47	43	34	36	36	49	65	39	19	34	87	80	41	41	0	0	0	0	0	0	0	0	0	0	0	0	0	1	0	0	0	0	0	0	0	0	0	0	0
1700003G13Rik	0	0	0	0	0	0	0	0	0	0	0	0	0	0	0	0	0	0	0	0	0	0	0	0	0	0	0	0	0	0	0	0	0	0	0	0	0	0	0	0	0	0	0	0	0	0	0	0	0
1700003G18Rik	1	0	0	0	0	0	0	0	0	0	0	0	0	0	0	0	0	0	0	0	1	0	0	0	0	0	0	0	0	0	0	0	0	0	0	0	0	0	0	0	0	0	0	0	0	0	0	0	0
1700003H04Rik	0	0	0	0	0	0	0	0	0	0	0	0	0	0	0	0	0	0	0	0	0	0	0	0	0	0	0	0	0	0	0	0	0	0	0	0	0	0	0	0	0	0	0	0	0	0	0	0	0
1700003M02Rik	45	41	29	38	29	39	42	44	37	51	26	42	44	33	36	35	77	55	59	34	33	51	36	73	45	49	27	59	48	48	36	41	56	63	16	26	56	54	38	95	109	36	119	125	73	90	86	61	51
1700003M07Rik	1	7	4	7	9	6	5	8	9	0	4	4	11	18	19	29	24	19	14	8	31	17	18	22	21	28	18	54	16	15	25	28	25	42	15	16	25	7	9	18	39	27	45	35	39	49	40	23	13
1700006A11Rik	0	0	0	0	0	0	0	0	0	0	0	0	0	0	0	0	0	0	0	0	0	0	0	0	0	0	0	0	0	0	0	0	0	0	0	0	0	0	0	0	0	0	0	0	0	0	0	0	0
1700006D18Rik	17	8	10	8	10	12	8	15	12	2	9	1	1	4	2	6	10	15	2	5	10	2	2	5	0	0	0	0	0	0	0	0	0	0	0	0	0	0	0	0	0	0	0	0	0	0	0	0	0
1700006E09Rik	1	0	0	0	0	0	0	1	0	0	0	0	0	0	0	0	0	2	1	0	3	1	0	0	0	0	0	0	0	0	0	0	0	0	0	0	0	0	0	0	0	0	0	0	0	0	0	0	0
1700006J14Rik	0	0	0	0	1	1	0	1	0	0	0	0	0	1	0	0	0	0	0	0	0	0	0	0	0	0	0	0	0	0	0	0	0	1	0	0	0	0	0	0	0	0	1	0	0	1	0	0	0
1700006P19Rik	255	247	210	91	176	195	351	316	228	17	116	73	168	111	103	189	215	302	60	49	238	235	142	261	1	0	0	0	0	0	0	0	1	0	0	0	0	0	0	1	0	0	0	0	0	0	0	0	0
1700007B14Rik	1	0	1	0	1	2	3	2	0	0	0	0	1	1	4	5	3	0	3	3	4	1	2	1	0	3	0	2	1	5	0	3	1	0	1	0	2	0	3	0	1	2	4	2	3	4	1	3	0
1700007G11Rik	5	2	5	6	1	5	7	10	3	3	3	1	7	2	1	3	12	6	10	9	8	8	7	8	12	10	3	19	4	5	9	7	6	9	3	4	12	4	12	9	9	3	10	18	8	13	11	5	1
1700007J10Rik	36	32	24	11	18	21	31	32	32	3	18	11	13	6	14	23	23	23	5	11	27	27	17	28	1	0	1	0	0	0	0	0	0	0	0	0	0	0	0	0	1	0	0	1	0	0	0	0	0
1700007K09Rik	0	0	0	0	0	0	0	0	0	0	0	0	0	0	0	0	0	0	0	0	0	0	0	0	0	0	0	0	0	0	0	0	0	0	0	0	0	0	1	0	0	0	0	0	0	0	0	1	0
1700007K13Rik	39	25	17	23	28	32	31	43	30	72	23	36	28	24	23	28	47	27	50	34	32	27	38	46	43	41	23	117	25	52	21	15	38	44	37	34	44	33	29	61	44	16	34	60	34	34	29	30	16
1700007L15Rik	5	4	3	8	2	5	5	6	0	2	1	7	8	5	4	9	11	6	10	8	10	4	9	7	12	10	5	44	11	10	13	6	4	7	7	6	11	9	12	10	8	5	5	17	6	8	11	5	6
1700007M16Rik	0	0	0	0	0	0	0	0	0	0	0	0	0	0	0	0	0	0	0	0	0	0	0	0	0	0	0	0	0	0	0	0	0	0	0	0	0	0	0	0	0	0	0	0	0	0	0	0	0
1700007P06Rik	0	0	0	0	0	0	0	0	0	0	0	0	0	0	0	0	0	0	0	0	0	0	0	0	1	0	0	6	0	0	1	0	4	2	1	1	0	2	2	0	1	3	3	0	2	0	3	0	1
1700008A04Rik	0	0	0	0	0	0	0	0	0	0	0	0	0	0	0	0	0	0	0	0	0	0	0	0	0	0	0	0	0	0	0	0	0	0	0	0	0	0	0	0	0	0	0	0	0	0	0	0	0
1700008F21Rik	0	0	0	0	0	0	0	0	1	0	0	0	0	0	0	0	0	0	0	0	0	0	0	0	2	1	0	1	0	0	0	1	0	0	0	0	0	0	0	0	0	0	0	1	0	0	0	0	0
1700008I05Rik	0	0	0	0	0	0	0	0	0	0	0	0	0	0	0	0	0	0	0	0	0	0	0	0	0	1	0	0	0	0	0	1	0	0	0	0	0	0	0	0	0	0	0	0	0	0	0	0	0
1700008O03Rik	36	35	38	37	34	35	27	39	34	35	34	39	44	45	62	54	87	40	51	69	59	40	53	51	44	43	23	86	26	42	35	29	38	34	28	24	41	35	35	55	53	20	44	43	34	49	46	27	18
1700008P02Rik	0	0	0	0	0	0	0	0	0	0	0	0	0	0	0	0	0	0	0	0	0	0	0	0	0	0	0	0	0	0	0	0	0	0	0	0	0	0	0	0	0	0	0	0	0	0	0	0	0
1700009J07Rik	0	0	0	0	0	0	0	0	1	0	0	0	2	0	0	0	2	1	1	0	2	0	1	0	0	0	0	0	1	0	0	0	0	1	0	0	1	0	0	0	0	2	1	0	0	1	2	0	0
1700009N14Rik	0	0	0	0	0	0	0	0	0	0	0	0	0	0	0	0	0	0	0	0	0	0	0	0	0	0	0	0	0	0	0	0	0	0	0	0	0	0	0	0	0	0	0	0	0	0	0	0	0
1700009P17Rik	69	50	40	59	58	68	57	61	56	165	50	95	45	31	39	39	84	53	101	34	34	34	49	95	59	86	36	122	66	66	56	61	56	92	38	32	70	52	43	71	96	28	96	162	75	87	67	49	50
1700010B08Rik	0	0	0	0	0	0	0	0	0	0	0	0	0	0	0	0	0	0	0	0	0	0	0	0	0	0	0	0	0	0	0	0	0	0	0	0	0	0	0	1	0	0	0	0	0	0	0	0	0
1700010D01Rik	0	0	0	0	0	0	0	0	0	0	0	0	0	0	0	0	0	0	0	0	0	0	0	0	0	0	0	0	0	0	0	0	0	0	0	0	0	0	0	0	0	0	0	0	0	0	0	0	0
1700010H22Rik	0	0	0	0	0	0	0	0	0	0	0	0	0	0	0	0	0	0	0	0	0	0	0	0	0	0	0	0	0	0	0	0	0	0	0	0	0	0	0	0	0	0	0	0	0	0	0	0	0
1700010I14Rik	8	8	8	15	11	9	6	19	19	14	9	10	10	12	13	19	14	20	23	28	14	8	16	15	26	30	16	44	14	30	24	32	23	21	15	16	26	26	18	35	26	11	13	34	28	18	22	16	13
1700010K10Rik	0	0	0	0	1	0	1	0	1	1	0	0	0	0	0	1	0	1	1	1	0	0	1	0	0	1	0	1	2	0	2	1	1	0	1	0	0	2	1	0	5	0	0	0	2	0	1	1	0
1700010K23Rik	2316	2193	1962	1387	1808	1615	2480	2865	2127	726	1538	989	3032	2535	2157	3959	4137	4361	1671	2154	4391	3399	2408	3350	0	0	1	0	0	0	0	0	0	0	0	0	0	0	0	0	0	0	0	0	0	0	3	0	0
1700010K24Rik	0	0	0	0	0	0	0	0	0	0	0	0	0	0	0	0	0	0	0	0	0	0	0	0	0	0	0	0	0	0	0	0	0	0	0	0	0	0	0	0	0	0	0	0	0	0	0	0	0
1700010L04Rik	0	0	0	0	0	0	0	0	0	0	0	0	0	0	0	0	0	0	0	0	0	0	0	0	0	0	1	0	0	0	0	0	0	0	0	0	0	0	2	0	0	0	0	0	1	0	0	0	0
1700011A15Rik	0	0	0	0	0	0	0	0	0	0	0	0	0	0	0	0	0	1	0	0	0	0	0	0	0	0	0	0	0	0	0	0	0	0	0	0	0	0	0	0	0	0	0	0	0	0	0	0	0
1700011E24Rik	0	1	1	0	0	1	0	0	0	2	0	2	0	1	0	0	0	1	0	1	0	0	1	0	0	0	1	1	0	0	0	0	0	1	1	0	0	1	0	1	2	0	0	3	1	0	0	0	0
1700011H14Rik	1	1	0	0	0	1	0	0	0	0	0	3	1	0	0	1	0	0	0	0	0	0	0	0	0	0	0	1	0	0	0	1	1	1	0	0	0	0	0	1	0	1	0	0	0	3	0	0	0
1700011I03Rik	7	8	8	12	8	7	7	9	12	24	7	8	2	0	3	2	2	1	2	1	2	1	0	0	3	7	4	28	3	6	14	5	5	11	8	3	7	9	5	13	1	1	0	0	0	0	0	0	0
1700011J10Rik	81	58	55	93	69	63	71	72	77	107	75	102	85	58	58	86	98	66	100	128	78	50	66	73	69	63	40	189	59	75	39	45	46	73	57	27	69	50	48	105	79	40	84	107	70	86	49	41	26
1700011L22Rik	1	0	0	0	0	0	0	0	0	1	0	0	0	0	0	1	1	0	0	0	0	0	1	0	1	0	0	0	0	0	0	0	0	1	0	0	0	0	0	1	0	0	0	0	0	1	0	0	0
1700011M02Rik	0	0	0	0	0	0	0	0	0	0	0	0	0	0	0	0	0	0	0	0	1	0	0	0	1	0	0	0	0	0	0	0	0	0	0	0	0	0	1	0	0	0	0	0	1	0	0	1	0
1700012A03Rik	0	0	0	0	0	0	0	0	0	0	0	0	0	0	0	0	0	0	0	0	0	0	0	0	0	0	0	0	0	0	0	0	0	0	0	0	0	0	0	0	0	0	0	0	0	0	0	0	0
1700012B07Rik	0	0	0	0	0	0	0	0	0	0	0	0	0	0	0	0	0	0	0	0	0	0	0	0	0	0	0	0	0	0	0	0	0	0	0	0	0	0	0	0	0	0	0	0	0	0	0	0	0
1700012B09Rik	7	9	3	9	12	6	4	11	12	15	6	8	6	4	4	8	15	13	32	8	11	11	9	25	13	9	3	29	8	14	10	5	6	10	5	1	8	8	7	14	8	5	19	30	10	18	10	4	4
1700012B15Rik	3969	3709	3912	3691	3502	3071	3736	4155	4269	2663	2933	3076	3208	2808	2799	4220	4436	3595	2663	3062	4318	3273	3166	3530	1337	1613	706	2239	1011	1492	1341	1361	1135	1488	1380	763	1349	1586	1552	2230	1112	629	1097	834	1092	1283	1069	776	381
1700012C08Rik	0	0	0	0	0	0	0	0	0	0	0	0	0	0	0	0	0	0	0	0	0	0	0	0	0	0	0	0	0	0	0	0	0	0	1	0	0	0	0	0	0	0	0	0	0	0	0	0	0
1700012C14Rik	1	0	0	0	0	0	0	2	0	0	0	0	0	0	0	1	0	0	0	1	0	0	0	0	0	1	0	2	0	0	1	0	0	1	0	0	0	0	0	0	0	0	0	2	0	1	0	0	0
1700012L04Rik	2	0	0	0	0	1	0	0	0	1	0	0	0	1	0	0	0	0	0	0	0	0	0	0	0	0	0	0	0	1	1	0	1	1	0	1	1	0	0	0	0	1	0	1	0	0	0	0	0
1700012P22Rik	0	1	0	1	0	0	0	0	0	1	0	0	0	0	1	0	0	0	0	0	0	0	0	0	1	2	0	2	1	2	1	1	0	3	0	0	1	3	1	3	0	0	0	0	0	0	0	0	0
1700013D24Rik	0	0	0	0	0	0	0	0	0	0	0	0	0	0	0	0	0	0	0	0	0	0	0	0	0	0	0	0	0	0	0	0	0	0	0	0	0	0	0	0	0	0	0	0	0	0	0	0	0
1700013F07Rik	21	6	6	6	7	8	15	10	5	8	4	5	16	11	14	20	29	25	20	14	21	30	24	24	16	17	11	36	9	14	11	9	16	17	4	8	12	13	15	24	44	17	56	46	43	39	46	36	28
1700013G23Rik	9	10	4	16	4	5	10	13	14	10	4	15	10	3	4	12	15	10	9	19	14	6	10	4	19	9	3	38	7	7	8	10	13	15	10	11	9	8	10	11	10	7	15	13	19	15	8	8	6
1700013G24Rik	0	0	0	0	0	0	0	0	0	0	0	0	0	0	0	0	0	0	0	0	0	0	0	0	0	0	0	0	0	0	0	0	0	0	0	0	0	0	0	0	0	0	0	1	0	0	1	0	0
1700013H16Rik	0	0	0	0	0	0	0	0	0	0	0	0	3	0	1	5	1	1	0	0	0	1	2	0	0	0	0	2	2	0	0	1	0	0	0	0	0	0	0	0	7	1	1	2	1	0	4	0	0
1700013N06Rik	0	0	0	0	0	0	0	0	0	0	0	0	0	0	0	0	0	0	0	0	0	0	0	0	0	0	0	0	0	0	0	0	0	0	0	0	0	0	0	0	0	0	0	0	0	0	0	0	0
1700014D04Rik	5	3	5	4	5	1	4	3	3	3	6	3	20	20	25	29	21	30	12	12	10	16	17	26	5	6	2	6	4	4	5	5	2	8	1	1	4	13	8	10	34	19	39	29	44	42	43	15	8
1700015E13Rik	0	0	0	0	0	0	0	0	0	0	0	0	0	0	0	0	0	0	0	0	0	0	0	0	1	3	2	1	3	0	3	3	2	0	1	0	2	0	1	1	2	0	5	1	5	3	2	2	0
1700015F17Rik	1	0	1	2	0	0	1	1	1	1	1	0	0	0	5	1	0	1	0	2	3	0	2	1	0	1	3	3	0	0	0	0	0	2	1	1	1	0	1	1	1	0	0	0	0	1	0	0	1
1700015G11Rik	0	0	0	2	1	0	1	1	0	0	0	0	0	0	0	0	0	0	0	0	0	0	0	0	1	0	0	0	1	1	1	1	0	1	0	0	0	0	0	1	0	0	0	0	0	0	0	0	0
1700015O11Rik	0	0	0	1	0	0	0	0	0	0	0	0	0	0	0	0	0	0	0	0	0	0	0	0	0	1	0	0	0	0	0	0	0	2	1	0	0	0	0	1	0	0	0	0	0	0	1	1	0
1700016C15Rik	2	0	0	1	0	0	1	0	0	0	0	0	0	0	0	1	1	1	1	1	0	0	0	0	0	0	0	0	1	3	1	0	0	0	1	0	0	4	3	1	1	1	1	2	1	2	2	3	2
1700016D06Rik	0	0	1	0	1	0	0	0	0	0	0	0	0	1	0	0	0	0	1	0	0	0	0	0	0	1	0	0	0	0	4	2	1	0	1	1	0	0	2	2	1	1	0	0	0	0	0	0	0
1700016D08Rik	0	2	0	0	1	1	1	2	1	1	1	1	2	2	4	1	2	1	1	2	1	2	1	3	0	0	3	4	1	0	0	0	0	1	1	0	1	0	1	0	2	0	2	0	1	0	0	0	1
1700016G14Rik	0	0	0	1	0	0	1	0	0	3	0	0	4	5	7	6	4	5	4	5	13	4	4	8	1	2	1	3	1	1	0	0	0	0	0	0	0	1	1	2	4	3	2	10	5	8	5	4	2
1700016H13Rik	0	1	0	0	0	0	0	0	0	1	0	0	0	0	1	1	1	2	0	0	0	0	0	0	0	0	0	1	0	0	0	0	0	0	0	0	0	0	1	0	1	0	2	2	0	0	1	1	0
1700016K19Rik	23	12	9	18	21	10	29	21	21	37	20	23	14	33	25	32	42	35	75	20	31	16	31	37	13	10	11	43	15	13	12	14	11	19	9	15	21	10	11	20	36	16	37	59	33	35	33	23	20
1700016P03Rik	244	239	225	255	207	189	210	249	285	298	200	289	313	357	409	540	471	380	373	539	496	347	355	348	103	70	52	194	66	80	70	70	68	82	85	60	87	60	70	123	145	47	107	129	118	157	90	79	31
1700017B05Rik	393	437	394	510	342	343	288	378	352	315	330	434	253	212	235	341	295	318	397	427	282	219	279	261	304	395	174	471	243	283	317	333	309	365	412	213	412	267	288	428	229	224	295	223	231	294	307	159	86
1700017D01Rik	0	0	0	0	0	0	0	0	0	0	0	0	0	0	0	0	0	0	0	0	0	0	0	0	0	0	0	0	0	0	0	0	0	0	0	0	0	0	0	0	0	0	0	0	0	0	0	0	0
1700017G19Rik	1	1	0	0	0	0	0	0	0	2	0	1	0	0	0	0	0	0	0	0	0	0	0	0	3	0	1	5	1	1	0	1	1	4	1	1	1	1	1	1	0	0	1	0	0	0	0	0	0
1700017J07Rik	0	0	0	0	0	0	1	0	0	0	0	0	0	0	0	0	0	1	0	1	0	0	0	1	1	0	0	0	0	0	0	0	1	0	1	0	0	1	0	0	0	0	0	1	0	1	0	0	0
1700017N19Rik	0	0	0	0	0	0	0	0	0	0	0	0	3	0	0	0	1	1	5	0	0	0	1	0	0	1	0	5	0	0	0	0	1	1	0	0	0	0	1	3	0	0	0	0	0	1	0	0	0
1700018A04Rik	0	0	0	0	1	1	0	0	1	0	0	0	0	0	0	0	1	0	0	0	0	0	0	0	2	0	0	1	0	0	1	2	1	0	0	0	0	0	1	2	1	1	0	1	0	1	1	2	0
1700018A14Rik	0	0	0	0	0	0	0	0	0	0	0	0	1	0	0	0	0	0	1	0	0	0	0	0	2	1	2	3	1	1	1	1	1	3	1	1	1	1	0	2	0	0	1	1	1	0	0	0	0
1700018B08Rik	0	0	1	0	1	0	1	1	0	0	2	0	5	5	2	2	0	1	2	1	2	2	1	5	0	0	0	0	0	1	0	0	0	1	0	0	0	0	0	0	0	0	0	0	0	0	0	0	0
1700018B24Rik	0	0	0	0	0	0	0	0	0	0	0	0	0	0	0	0	0	0	0	0	0	0	0	0	0	0	0	0	1	0	0	0	0	0	0	0	0	1	0	0	0	0	0	0	0	0	0	0	0
1700018C11Rik	0	0	0	1	1	2	1	0	0	0	1	1	0	0	0	0	0	0	0	0	1	0	0	0	0	2	0	0	2	0	1	1	0	0	0	0	0	0	2	0	0	0	0	0	0	1	0	0	0
1700018F24Rik	0	0	0	0	0	0	0	0	0	0	0	0	0	0	0	0	0	0	0	0	0	0	0	0	0	0	0	0	0	0	0	0	0	0	0	0	0	0	0	0	0	0	2	0	0	0	0	0	0
1700018M17Rik	0	0	0	0	0	0	0	0	0	0	0	0	0	0	0	0	0	0	0	0	0	0	0	0	0	0	0	0	0	0	0	0	0	0	0	0	0	0	0	0	0	0	0	0	0	0	0	0	0
1700019A02Rik	3	0	0	0	0	0	0	3	0	3	0	0	0	0	0	0	0	0	0	1	0	0	0	0	1	1	0	0	0	0	0	0	0	0	0	0	0	1	1	0	0	0	0	0	1	0	0	0	0
1700019B03Rik	0	1	0	1	0	1	0	3	3	0	1	1	4	2	3	1	3	4	2	5	5	4	1	1	3	1	0	3	0	1	2	4	1	3	4	3	1	3	3	2	4	1	5	1	6	1	2	2	3
1700019B21Rik	0	0	0	0	0	0	0	0	0	0	0	0	0	0	0	0	0	0	0	0	0	0	0	0	0	0	0	0	0	0	0	1	0	0	0	0	1	0	0	0	0	0	0	0	0	0	0	0	0
1700019D03Rik	278	314	305	297	226	262	303	386	325	287	218	256	189	152	155	223	228	236	265	146	233	184	192	178	630	635	321	1353	430	730	571	552	525	666	633	411	718	616	613	889	285	244	337	423	281	370	326	268	144
1700019E08Rik	0	0	0	0	0	0	0	0	0	0	0	0	0	0	0	0	0	0	0	0	0	0	0	0	0	0	0	0	0	0	0	0	0	0	0	0	0	0	0	0	0	0	0	0	0	0	0	0	0
1700019G06Rik	80	71	68	60	63	56	82	82	85	31	46	70	76	114	103	158	113	133	50	57	150	128	84	53	93	92	49	152	56	91	66	81	58	91	71	44	84	69	86	132	114	43	66	70	81	94	120	56	19
1700019G17Rik	247	204	223	245	206	194	202	257	269	195	176	269	234	152	163	207	277	188	190	205	252	185	188	218	453	424	199	640	331	516	387	298	381	457	315	228	424	433	469	602	487	210	460	406	549	612	397	240	121
1700019G24Rik	76	93	88	110	84	113	89	98	109	71	72	77	48	40	47	65	69	59	50	42	66	56	65	53	1	1	1	7	1	1	0	0	0	0	1	1	0	0	0	0	0	0	0	2	1	2	5	0	1
1700019L03Rik	23	38	17	28	25	18	23	27	32	63	19	34	12	12	25	15	40	13	40	21	30	19	13	34	23	22	11	27	20	17	30	33	14	26	29	22	20	18	28	33	35	15	33	21	25	54	21	19	9
1700019M22Rik	0	0	0	0	0	0	0	0	0	0	1	0	0	0	0	0	0	0	0	0	0	0	0	0	0	0	0	0	0	0	0	0	0	0	0	0	0	0	0	0	0	0	0	0	0	0	0	0	0
1700019N19Rik	0	0	0	0	0	0	0	0	0	0	0	0	0	1	0	1	3	1	0	0	1	1	1	1	1	0	1	1	0	0	1	0	2	1	1	0	0	0	0	0	0	0	5	3	3	4	0	0	0
1700019O17Rik	1	0	1	0	0	0	0	0	0	0	1	0	0	0	0	0	0	0	0	2	0	0	0	0	0	0	0	0	1	0	0	0	1	0	1	0	0	0	2	0	0	0	1	0	0	0	1	0	1
1700020A23Rik	6	4	5	1	2	2	2	3	0	2	2	2	0	2	2	4	2	1	0	2	3	4	4	4	2	3	3	2	8	4	13	14	6	5	5	1	6	6	9	16	5	2	7	1	12	8	8	0	1
1700020I14Rik	16374	16301	16467	12956	12911	12424	16694	18521	16882	8671	12741	11192	5202	5106	4183	7994	7106	8473	4119	4679	8298	5952	5067	5675	18603	23169	11525	32982	16316	22910	19816	19100	20462	25400	21057	12819	24354	21420	21393	33127	10238	5908	9429	6300	9927	11948	10097	6041	2759
1700020L24Rik	13	6	9	19	7	15	10	15	16	20	13	11	11	6	11	18	19	10	13	14	14	11	8	17	7	7	13	29	5	8	5	5	10	9	4	3	9	7	6	14	9	5	10	6	9	16	8	8	2
1700020N01Rik	0	0	0	0	0	0	0	0	0	0	0	0	0	0	0	0	0	0	0	0	0	0	0	0	0	0	0	0	0	0	0	0	0	0	0	0	0	0	0	0	0	0	0	1	0	0	0	0	0
1700020N15Rik	0	0	0	0	0	0	0	0	0	0	0	0	0	0	0	0	0	0	0	0	0	0	0	0	0	0	0	0	0	0	0	0	0	0	0	0	0	0	0	0	0	0	0	0	0	0	0	0	0
1700021A07Rik	0	0	0	0	0	0	0	0	0	0	0	0	0	0	0	0	0	0	0	0	0	0	0	0	0	0	0	0	0	0	0	0	0	0	0	0	0	0	0	0	0	0	0	0	0	0	0	0	0
1700021F05Rik	322	279	319	386	275	284	261	328	366	587	296	481	321	337	366	434	460	304	549	680	364	285	349	311	408	475	220	1091	312	431	349	342	381	411	349	218	429	411	352	551	340	200	291	434	291	406	325	178	103
1700021F07Rik	0	0	0	0	0	0	0	0	0	0	0	0	2	0	2	1	2	1	3	1	3	1	0	1	0	0	0	0	0	0	0	0	0	0	0	0	0	0	0	0	2	1	0	5	1	2	0	0	0
1700021J08Rik	124	116	123	105	124	106	125	128	132	84	78	109	80	72	80	119	107	71	62	60	92	75	67	74	24	38	24	44	19	19	32	27	24	32	27	18	32	14	29	39	17	12	13	19	22	25	18	12	10
1700021K19Rik	2256	2089	2144	2022	1889	1735	1902	2219	2250	1409	1415	1887	1836	1778	1876	2860	2815	2236	1516	1657	3025	2182	1857	2353	2594	3159	1269	3662	2053	2732	2628	2708	2589	3006	2983	1650	3069	2615	2466	3716	3315	1878	3075	2302	3221	3891	3422	1932	1030
1700021L23Rik	0	0	0	0	0	0	0	0	0	0	0	0	0	0	0	1	0	0	0	0	0	0	0	0	0	0	0	0	0	0	0	0	0	0	0	0	0	0	0	0	0	0	0	0	0	0	0	0	0
1700021N21Rik	3	0	1	1	3	1	0	1	1	3	3	2	3	2	2	5	2	3	4	4	4	3	4	1	3	4	2	9	4	0	1	1	0	4	3	0	1	3	2	1	3	2	1	6	2	2	2	2	0
1700021O21Rik	0	0	0	0	0	0	0	0	0	0	0	0	0	0	0	0	0	0	0	0	0	0	0	0	1	0	0	0	0	0	0	0	0	0	0	0	1	1	0	1	0	0	0	0	0	0	0	0	0
1700021P04Rik	0	0	0	0	0	0	0	0	0	0	0	0	0	0	0	0	0	0	0	0	0	0	0	0	0	0	0	0	0	0	0	0	0	0	0	0	0	0	0	0	0	0	0	0	0	0	0	0	0
1700022A21Rik	0	0	0	0	0	0	0	0	0	0	0	0	0	0	0	0	0	0	0	0	0	0	0	0	0	0	0	0	0	0	0	0	0	0	0	0	0	0	0	0	0	0	0	0	0	0	0	0	0
1700022I11Rik	1438	1431	1548	1995	1440	1284	1229	1469	1614	2731	1303	1993	1646	1577	1696	2021	1953	1600	2558	2795	1726	1217	1675	1392	126	174	66	236	120	183	104	149	157	192	152	75	146	156	123	190	145	84	129	142	133	167	149	92	48
1700022K14Rik	1	0	0	1	0	0	0	1	0	0	0	0	0	1	0	0	0	0	0	0	0	1	1	1	1	0	0	0	0	0	0	0	0	0	0	0	0	1	0	0	0	0	2	0	0	0	1	0	0
1700022N22Rik	8	4	1	4	4	4	1	3	2	3	1	2	6	5	3	5	6	2	3	2	6	4	3	0	3	3	4	8	4	4	6	10	5	3	8	3	9	5	5	7	3	2	8	5	4	2	5	3	3
1700022P22Rik	0	0	0	1	0	0	0	0	0	0	0	0	0	1	2	0	2	0	0	1	1	0	0	0	0	0	1	0	0	0	0	0	0	0	0	1	0	0	0	0	0	0	0	0	0	0	0	0	0
1700023C21Rik	0	0	0	0	0	0	0	0	0	0	0	0	0	0	0	0	0	0	0	0	0	0	0	0	0	0	0	0	0	0	0	0	0	0	0	0	0	0	0	0	0	0	0	0	0	0	0	0	0
1700023E05Rik	16	8	13	12	11	5	9	8	18	8	11	10	4	1	1	1	6	2	0	3	2	5	0	1	27	26	9	32	14	15	16	23	18	25	18	11	21	22	12	27	7	3	7	15	8	6	7	4	2
1700023F06Rik	78	64	79	79	60	72	57	75	70	191	63	132	23	18	26	43	28	35	54	66	26	16	41	23	34	33	25	169	29	45	13	23	16	26	22	8	24	20	18	41	10	17	11	11	9	14	11	12	6
1700023H06Rik	4	1	1	1	2	1	2	3	2	0	2	0	3	0	0	1	3	0	0	1	3	3	0	3	5	3	0	3	4	7	2	0	0	5	3	1	2	2	2	4	1	1	2	1	2	3	1	0	0
1700023L04Rik	5	2	3	2	5	1	5	2	1	7	2	4	5	6	2	4	7	2	6	10	4	3	2	1	7	3	2	15	0	4	7	5	6	3	2	0	2	10	7	7	6	2	14	19	5	11	8	6	5
1700024B05Rik	5	6	3	6	1	3	5	6	5	3	5	5	3	0	0	0	6	0	2	2	0	0	1	0	5	5	4	12	2	7	6	2	5	7	3	2	4	5	2	6	0	2	2	1	3	1	1	0	0
1700024G13Rik	1	2	1	3	3	0	2	0	0	8	1	2	5	2	1	1	5	1	3	2	0	5	2	3	4	5	3	12	1	2	4	4	3	5	5	0	8	1	7	5	8	4	10	24	2	13	8	9	5
1700024J04Rik	0	1	0	0	1	0	0	0	0	1	0	0	0	0	1	2	0	1	0	0	0	0	0	1	1	0	0	0	0	0	0	1	0	0	0	0	0	0	0	0	0	0	2	0	2	0	3	0	0
1700024N20Rik	9	11	20	12	15	6	7	22	9	21	8	18	4	4	2	8	9	4	10	6	3	2	6	2	4	6	5	16	4	8	7	5	2	3	5	2	6	4	4	5	1	0	4	1	2	2	0	2	0
1700024P03Rik	147	144	132	185	131	139	157	152	176	229	135	209	160	115	139	179	178	136	215	293	155	118	141	164	2	0	0	0	0	0	0	0	1	0	0	0	0	0	0	0	0	0	0	0	0	0	0	0	0
1700024P04Rik	0	0	0	0	0	0	0	0	0	0	0	0	0	0	0	0	0	0	0	0	0	0	0	0	0	0	0	0	0	0	0	0	0	0	0	0	0	0	0	0	0	0	0	0	0	0	0	0	0
1700024P16Rik	4	6	1	3	1	0	1	0	0	1	3	2	5	6	7	5	6	7	5	38	6	8	3	3	4	4	1	15	1	7	6	10	6	4	9	4	3	4	5	8	4	5	6	5	9	2	10	9	0
1700025C18Rik	0	0	0	0	0	0	0	0	0	0	0	0	0	0	0	0	0	0	0	0	0	0	0	0	0	0	0	0	0	0	0	0	0	0	0	0	0	0	0	0	0	0	0	0	0	0	0	0	0
1700025D23Rik	0	0	0	0	0	0	0	0	0	0	0	0	0	0	0	0	0	0	0	0	0	0	0	0	0	0	0	0	0	0	0	1	0	0	1	0	0	0	0	0	0	0	0	0	0	0	0	0	0
1700025F22Rik	0	0	0	0	0	0	0	0	0	0	0	0	0	0	0	0	0	0	0	0	0	0	0	0	0	0	0	0	0	0	0	0	0	0	0	0	0	0	0	0	0	0	0	0	0	0	0	0	0
1700025G04Rik	3557	3231	3488	2925	2807	2681	2989	3755	3573	2297	2288	2712	960	1078	954	1641	1400	1383	964	1234	1588	1211	1052	1105	2390	3846	1544	3587	2004	2790	3483	2994	2514	3932	4055	2210	4078	2805	2367	4122	1464	982	1611	956	1596	1833	1689	1011	437
1700025N21Rik	2	1	0	2	1	1	0	0	0	21	0	7	3	3	13	4	2	0	5	30	3	1	6	4	0	1	0	0	0	0	0	1	0	0	2	1	0	0	0	2	3	0	1	3	2	0	2	3	3
1700025O08Rik	0	0	0	0	0	0	0	0	0	0	0	0	0	0	0	0	0	0	0	0	0	0	0	0	0	0	0	0	0	0	0	0	0	0	0	0	0	0	0	0	0	0	0	0	0	0	0	0	0
1700026D08Rik	53	40	47	33	50	44	32	30	40	73	39	54	30	21	39	30	49	38	78	40	42	26	43	78	39	51	33	98	26	52	43	36	42	39	23	20	43	50	30	75	62	25	77	109	55	93	61	42	29
1700026D11Rik	0	0	0	0	1	0	0	0	0	0	0	0	0	0	0	0	0	0	1	0	0	0	1	0	0	0	0	0	0	0	0	0	2	0	0	1	0	0	1	2	0	0	0	0	0	0	0	1	0
1700026J12Rik	0	0	0	0	0	0	0	0	0	0	0	0	0	0	0	0	0	0	0	0	0	0	0	0	0	0	0	0	0	0	0	0	0	0	0	0	0	0	0	0	0	0	0	0	0	0	0	0	0
1700026J14Rik	1	5	2	2	2	2	1	1	3	5	0	1	1	2	1	3	6	1	2	0	2	4	2	3	3	4	2	13	5	3	7	3	3	7	3	4	4	5	4	2	3	2	0	2	6	6	3	0	1
1700026L06Rik	5	5	1	2	3	2	5	3	4	10	4	15	1	2	1	3	9	8	9	3	5	8	3	10	3	5	4	15	0	8	7	4	6	5	4	1	3	5	3	9	12	2	12	31	6	14	7	9	5
1700027A07Rik	2	0	1	2	2	1	1	1	2	2	1	1	0	1	0	2	0	0	3	1	1	1	1	1	2	2	2	3	1	1	0	4	2	0	4	1	1	2	0	2	2	0	0	0	2	2	0	1	1
1700028E10Rik	8	3	4	3	3	3	4	5	3	6	7	5	4	0	0	6	6	2	1	2	3	1	1	4	11	9	2	9	4	5	9	7	6	9	6	1	3	7	8	10	9	3	4	1	4	8	5	2	0
1700028I16Rik	0	0	0	0	0	1	0	0	0	0	0	0	0	1	1	0	1	2	0	2	0	0	2	0	0	1	0	1	0	0	0	0	0	0	0	0	0	0	0	0	0	0	0	3	0	0	0	0	0
1700028J19Rik	11	14	19	21	11	15	9	17	12	18	9	14	13	13	7	17	17	24	18	26	18	8	19	12	21	24	6	49	10	20	18	23	13	21	17	8	18	13	15	17	14	12	15	20	24	23	19	9	5
1700028K03Rik	168	144	139	162	134	116	114	173	149	142	110	156	98	113	139	214	151	142	110	174	214	144	136	144	124	108	67	151	95	101	122	132	106	108	118	68	101	123	117	197	120	54	114	62	132	167	126	68	30
1700028N14Rik	0	0	0	0	0	0	0	0	0	0	0	0	0	0	0	0	0	0	0	1	0	0	1	0	0	0	0	0	0	0	0	0	0	0	0	0	0	0	0	0	0	0	0	0	0	0	0	0	0
1700028P14Rik	24	19	10	17	12	14	11	18	14	21	13	14	6	5	9	8	20	11	19	13	9	9	8	13	27	27	12	51	14	26	17	15	23	33	20	15	25	19	17	32	24	7	24	35	17	23	15	7	12
1700028P15Rik	0	0	0	0	0	0	0	0	0	0	0	0	0	0	0	0	0	0	0	0	0	0	0	0	0	0	0	0	0	0	0	0	0	0	0	0	0	0	0	0	0	0	0	0	0	0	0	0	0
1700029F12Rik	0	0	0	0	0	0	0	0	0	0	0	0	0	0	0	0	0	0	0	0	0	0	0	0	0	0	0	0	0	0	0	0	0	0	0	0	0	0	0	0	0	0	0	0	0	1	0	0	0
1700029H14Rik	0	1	1	1	3	0	0	2	0	3	1	1	1	0	0	1	0	1	0	0	0	0	0	0	0	1	0	0	2	0	1	1	0	0	0	0	0	1	1	0	0	1	0	0	0	0	5	0	0
1700029I15Rik	2290	2071	2427	2880	2121	2120	1883	2417	2472	3538	2008	3108	2809	2574	2916	3615	3669	2509	3926	3841	2997	2172	2580	2533	8	15	13	41	8	16	8	15	13	14	12	7	23	6	18	24	12	2	12	11	8	8	12	4	3
1700029J07Rik	150	132	110	135	104	117	109	132	131	142	105	133	111	90	123	161	194	111	130	129	131	125	142	130	140	203	73	258	137	172	181	170	153	151	170	94	136	151	147	228	189	76	164	176	235	240	184	143	50
1700029M20Rik	1	1	0	0	0	0	0	0	0	0	0	0	2	0	0	1	2	0	0	0	0	0	1	1	1	1	0	0	0	1	1	0	2	0	0	0	0	1	0	3	1	0	1	0	1	0	2	0	0
1700029N11Rik	0	0	0	0	0	0	0	0	0	0	0	0	0	0	0	0	0	0	0	0	0	0	0	0	0	0	0	0	0	0	0	0	0	0	0	0	0	0	0	0	0	0	0	0	0	0	0	0	0
1700029P11Rik	1	0	0	0	1	0	0	2	0	0	1	0	1	0	0	0	1	0	0	0	0	0	0	0	1	0	1	0	0	2	0	0	0	0	1	0	0	1	0	0	0	0	0	0	0	1	0	0	0
1700030A11Rik	0	1	0	1	0	0	0	0	0	0	0	0	1	1	0	1	1	2	0	1	1	2	0	0	0	0	0	0	0	0	0	0	0	0	0	0	0	0	0	0	0	1	1	2	0	1	0	1	0
1700030C10Rik	1	2	2	2	2	1	0	4	2	1	2	1	6	4	8	5	9	2	6	2	13	7	7	4	2	1	0	4	3	3	2	4	4	4	2	0	1	3	1	1	5	4	11	1	10	5	6	3	1
1700030C12Rik	0	0	0	0	0	0	0	0	1	0	0	2	0	0	0	1	1	2	0	1	1	0	1	0	0	2	1	2	0	1	0	0	1	0	1	0	1	0	0	0	0	0	0	1	0	1	0	0	0
1700030C14Rik	0	0	0	0	0	0	0	1	0	1	0	1	11	6	14	14	16	4	18	18	1	7	12	12	1	0	0	1	0	0	0	1	0	1	0	0	0	0	0	0	11	4	8	11	19	13	12	7	8
1700030J22Rik	65	43	56	47	51	38	53	62	69	42	27	50	153	151	154	213	239	159	137	128	229	185	124	191	75	87	42	141	54	88	83	74	95	91	79	47	99	99	45	113	261	92	192	134	203	246	202	97	58
1700030K09Rik	196	212	189	201	219	195	168	201	219	206	199	278	173	175	187	275	309	205	211	240	265	184	238	230	270	289	135	450	223	280	234	230	211	258	197	127	260	243	265	351	307	158	328	258	303	354	290	182	90
1700030M09Rik	0	0	0	0	0	0	0	0	0	0	0	0	0	0	0	0	0	0	0	0	1	0	0	0	0	1	0	1	0	0	0	0	0	2	0	0	0	0	1	0	1	0	0	0	1	0	1	0	0
1700031A10Rik	0	0	0	0	0	0	0	0	0	0	0	0	0	0	0	0	0	0	0	0	0	0	0	0	0	0	0	0	0	0	0	0	0	1	0	0	0	0	0	0	0	0	0	0	0	0	0	0	0
1700031F05Rik	0	0	0	0	0	0	0	0	0	0	0	0	0	0	0	0	0	0	0	0	0	0	0	0	0	0	0	0	0	0	0	0	0	0	0	0	0	0	0	0	0	0	0	0	0	0	0	0	0
1700031F10Rik	1	0	0	0	0	0	0	0	0	0	0	0	0	0	0	0	0	1	0	0	0	0	0	1	0	0	0	0	0	0	0	0	0	0	0	0	0	0	0	0	0	0	0	0	0	0	0	0	0
1700034B16Rik	0	0	0	0	0	0	0	0	0	0	0	0	0	0	0	0	0	0	0	0	0	0	0	0	0	0	0	0	0	0	0	0	0	0	0	0	0	0	0	0	0	0	0	0	0	0	0	0	0
1700034E13Rik	0	0	0	0	0	1	0	0	0	0	0	0	0	0	0	0	0	0	0	0	0	0	0	0	0	0	0	0	0	0	0	0	0	0	1	0	0	0	0	0	0	0	0	0	0	0	0	0	0
1700034G24Rik	0	0	0	0	0	0	0	0	0	0	0	0	0	0	0	1	0	0	0	0	0	0	0	0	0	0	0	0	1	0	0	1	0	0	0	1	1	0	2	0	1	0	0	0	0	0	0	1	0
1700034H15Rik	87	98	104	65	88	93	90	120	115	57	71	98	65	59	75	121	114	90	52	67	129	110	69	107	73	106	41	66	52	67	107	70	87	72	92	51	69	55	70	91	100	49	84	58	120	127	101	59	35
1700034I23Rik	0	0	0	0	0	0	0	0	0	0	0	0	0	0	0	0	0	0	0	0	0	0	0	0	9	7	5	11	6	6	8	9	2	3	8	8	6	7	5	4	3	1	8	4	2	1	7	3	1
1700034J04Rik	0	0	0	0	0	0	0	0	0	0	0	0	0	0	0	0	0	0	0	0	0	0	0	0	0	0	0	0	0	0	0	0	0	0	0	0	0	0	0	0	0	0	0	0	0	0	0	0	0
1700034J05Rik	0	0	0	1	0	0	0	0	0	0	0	0	0	0	0	1	0	0	0	0	0	0	0	0	0	0	0	0	0	0	0	0	0	0	0	0	0	0	0	0	0	0	0	0	0	0	0	0	0
1700034O15Rik	0	0	0	0	0	0	0	0	0	0	0	0	0	0	0	0	0	0	0	0	0	0	0	0	0	0	0	0	0	0	0	0	0	0	0	0	0	0	0	0	0	0	0	0	0	0	0	0	0
1700034P13Rik	64	61	46	29	44	40	82	69	64	17	24	18	35	20	21	44	57	74	18	32	56	47	31	59	62	67	29	124	60	77	67	72	68	85	75	51	54	72	97	112	58	36	57	29	57	57	62	51	10
1700036A12Rik	1	1	0	0	0	1	0	1	0	1	1	1	0	0	2	0	0	0	2	0	0	0	0	0	0	0	0	1	0	0	0	0	0	0	1	0	0	0	0	0	0	0	0	0	0	0	0	0	0
1700036O09Rik	0	0	0	0	0	0	0	0	0	0	0	0	0	0	0	0	0	0	0	0	0	0	0	0	0	0	0	0	0	0	0	0	0	0	0	0	0	0	0	0	0	0	0	0	0	0	0	0	0
1700037C06Rik	0	0	0	0	0	0	0	0	0	0	0	0	0	0	0	0	0	0	0	0	0	0	0	0	0	0	0	0	0	0	0	0	0	0	0	0	0	0	0	0	0	0	0	0	0	0	0	0	0
1700037C18Rik	2760	2605	2898	2747	2305	2293	2238	2610	2756	2682	1952	2842	2206	2171	2088	3055	3060	2322	2381	2453	2915	2141	2098	2222	82	89	51	201	67	88	57	60	78	73	79	42	84	72	75	89	95	61	83	135	77	101	63	43	23
1700037F24Rik	3	2	0	0	1	1	0	0	1	0	3	1	0	0	0	3	0	0	0	0	0	0	1	1	2	4	2	3	4	0	1	2	6	1	5	2	3	3	1	2	1	0	3	0	1	0	0	1	0
1700037H04Rik	866	723	840	1123	809	698	727	869	1028	1287	641	1103	1923	1762	2124	2631	2337	1408	2753	2863	2213	1365	1945	1758	1162	1221	553	2364	913	1265	1043	1115	1134	1238	1056	682	1214	1119	973	1487	2514	917	1733	2450	2280	2534	2126	1000	649
1700039E15Rik	0	0	0	1	0	1	0	0	0	0	0	0	0	0	2	1	0	1	1	0	0	0	0	0	0	0	1	0	0	0	2	1	1	0	1	1	0	0	0	0	2	0	1	0	1	1	0	0	0
1700039E22Rik	0	1	2	0	0	0	0	0	0	0	0	1	0	0	0	0	0	0	0	0	0	0	0	0	0	0	0	0	0	1	0	0	1	1	0	0	1	0	0	0	0	0	0	0	0	0	0	0	0
1700039M10Rik	1	1	1	1	0	0	0	0	1	0	1	1	2	0	0	3	0	0	1	0	0	2	0	2	1	2	0	0	0	0	0	0	1	0	0	0	0	1	2	0	0	0	0	0	0	0	0	0	0
1700040D17Rik	68	66	58	74	63	57	55	72	60	27	42	68	21	11	15	14	11	20	23	23	13	11	18	11	111	168	79	133	101	169	136	131	144	165	137	69	153	128	113	190	21	26	24	23	32	26	29	26	12
1700040F15Rik	0	0	0	0	0	0	0	0	0	0	0	0	0	0	0	0	0	0	0	0	0	0	0	0	0	0	0	0	0	0	0	0	0	0	0	0	0	0	0	0	0	0	0	0	0	0	0	0	0
1700040L02Rik	34	33	19	31	28	31	27	30	29	57	18	23	73	42	59	66	94	77	90	74	71	68	67	68	49	49	23	105	44	45	37	41	37	47	18	36	44	39	29	57	112	45	120	152	99	106	75	57	43
1700040N02Rik	0	0	0	0	0	0	0	1	0	0	0	0	0	0	0	0	0	0	0	0	0	0	0	0	0	3	1	0	0	0	0	1	1	0	0	0	2	0	2	0	3	4	5	3	5	6	13	3	2
1700041G16Rik	2	1	1	2	3	0	0	1	2	0	1	0	1	0	3	0	3	0	1	2	0	1	1	0	0	2	0	7	2	1	2	0	3	1	2	1	1	0	0	4	2	2	2	3	1	4	0	0	0
1700041M05Rik	0	0	0	0	0	0	0	0	0	0	0	0	0	0	0	0	0	0	0	0	0	0	0	0	0	0	0	0	0	0	0	0	0	0	0	0	0	0	0	0	0	0	0	0	0	0	0	0	0
1700042B14Rik	0	0	2	0	1	0	0	0	0	1	0	1	0	0	0	0	1	0	0	0	0	0	0	0	0	0	0	1	0	0	1	0	0	0	1	0	0	0	0	1	0	0	0	0	0	0	0	0	0
1700042G07Rik	0	0	0	0	0	0	0	0	0	0	0	0	0	0	0	0	0	0	0	0	0	0	0	0	0	0	0	0	0	0	0	0	0	0	1	0	0	0	0	0	0	0	0	0	0	0	0	0	0
1700042G15Rik	0	0	0	0	0	0	0	0	0	0	0	0	0	0	0	0	0	0	0	0	0	0	0	0	0	0	0	0	0	0	0	0	0	0	0	0	0	0	0	0	0	0	0	0	0	0	0	0	0
1700042O10Rik	9	9	4	9	13	8	5	10	6	5	5	4	13	11	8	8	6	4	11	4	16	7	11	15	1	0	0	3	0	0	0	1	0	0	0	1	0	1	0	1	0	0	0	1	0	0	0	0	0
1700045H11Rik	0	0	0	0	0	0	0	0	0	0	0	0	0	0	0	0	0	0	0	0	1	0	0	0	0	0	0	0	0	0	0	0	0	0	0	0	0	0	0	0	0	0	1	0	0	0	0	0	0
1700045I11Rik	0	0	0	0	0	0	0	0	0	0	0	0	0	0	0	0	0	0	0	0	0	0	0	0	0	0	0	0	0	0	0	0	0	0	0	0	0	0	0	0	0	0	0	0	0	0	0	0	0
1700046C09Rik	0	0	0	0	0	0	0	0	0	0	0	0	0	0	0	0	0	0	0	0	0	0	0	0	0	0	0	0	0	0	0	0	0	0	0	0	0	0	0	0	0	0	0	0	0	0	0	0	0
1700047A11Rik	3	0	1	2	1	0	2	1	4	3	2	3	1	1	0	0	2	1	1	0	1	1	0	0	2	1	0	5	1	1	0	0	0	0	2	0	0	1	0	0	1	0	1	0	0	1	1	1	0
1700047F07Rik	7	7	7	5	9	9	10	11	10	16	5	13	1	3	1	5	0	2	1	0	5	2	2	1	14	6	5	21	8	13	6	2	4	16	3	1	7	6	9	2	1	0	0	0	0	0	0	0	0
1700047I17Rik2	58	32	43	48	42	48	59	45	71	30	23	42	40	42	20	44	37	77	45	32	43	43	30	62	0	0	0	2	0	0	0	0	0	0	1	0	0	0	0	0	0	0	0	0	0	0	0	0	0
1700047K16Rik	11	8	16	14	12	5	7	8	10	12	9	11	2	3	2	5	6	7	6	1	2	2	3	4	6	3	7	12	7	4	14	6	6	5	12	3	9	4	12	16	6	3	11	2	0	5	3	3	0
1700048O20Rik	206	222	133	222	167	173	109	206	166	322	299	237	191	138	172	257	283	179	192	184	196	172	299	201	203	239	127	493	189	205	178	143	142	267	155	54	245	129	137	516	272	108	192	199	327	281	242	95	72
1700049E15Rik	0	0	0	0	0	0	0	0	0	0	0	0	0	0	0	0	0	0	0	0	0	0	0	0	0	0	0	0	0	0	1	0	0	0	0	0	0	0	0	0	0	0	0	0	0	0	0	0	0
1700049E17Rik1	0	0	0	0	0	0	0	0	0	0	0	0	0	0	0	0	0	0	0	0	0	0	0	0	0	0	0	0	0	0	0	0	0	0	0	0	0	0	0	0	0	0	0	0	0	0	0	0	0
1700049E17Rik2	0	0	0	1	1	0	0	1	0	0	0	0	0	0	0	0	0	0	0	0	0	0	0	0	1	0	1	1	1	0	2	0	1	2	2	1	1	2	0	2	0	0	0	0	0	1	0	0	0
1700049G17Rik	199	207	174	157	179	156	204	231	235	80	132	123	132	108	104	175	157	155	92	103	166	140	135	175	346	377	198	604	249	359	306	320	318	398	306	199	340	337	376	624	283	128	301	201	315	336	254	207	84
1700049J03Rik	0	0	0	0	0	0	0	0	0	0	0	0	0	0	0	0	0	0	0	0	0	0	0	0	0	0	0	2	0	0	0	1	0	0	0	0	0	0	1	0	0	0	0	0	0	0	0	0	0
1700049L16Rik	0	0	0	0	0	0	0	0	0	0	0	0	0	0	0	0	0	0	0	0	0	0	0	0	0	0	0	0	0	0	0	0	0	0	0	0	0	0	0	0	0	0	0	0	0	0	0	0	0
1700051A21Rik	0	2	0	0	0	5	3	1	1	0	0	0	2	0	1	3	1	1	1	0	4	2	2	2	0	2	3	5	3	4	1	0	1	3	1	0	1	1	1	5	1	1	2	1	0	2	4	1	1
1700051O22Rik	2	0	1	2	0	0	0	1	1	0	1	0	0	0	0	1	0	0	0	0	0	1	1	0	0	0	0	0	0	0	0	0	0	0	0	0	0	0	0	0	0	0	0	0	0	0	0	0	0
1700052N19Rik	627	519	599	597	569	462	514	675	606	660	490	633	713	631	683	1001	1028	724	769	939	891	665	653	673	872	863	423	1613	602	832	765	660	676	855	720	452	861	845	779	1136	1018	483	877	830	966	1103	980	589	251
1700054K02Rik	0	0	0	0	0	0	0	0	0	0	0	0	0	0	0	0	0	0	0	0	0	0	0	0	0	0	0	0	0	0	0	0	0	0	0	0	0	0	0	0	0	0	0	0	0	0	0	0	0
1700054M17Rik	0	1	0	1	0	0	0	2	0	0	0	0	0	0	0	0	1	1	0	0	0	0	1	1	0	0	0	2	0	1	3	2	1	1	0	0	1	1	1	3	0	0	0	1	0	0	1	0	0
1700054O13Rik	0	0	0	0	0	0	0	0	0	0	0	0	0	0	0	0	0	0	0	1	1	0	0	1	0	0	0	1	0	0	0	0	0	0	0	0	0	0	0	0	0	0	0	0	0	0	0	0	0
1700055C04Rik	0	0	0	0	0	0	0	0	0	0	0	0	0	0	0	0	0	0	0	0	0	0	0	0	0	0	0	0	0	0	0	0	0	0	0	0	0	0	0	0	0	0	0	0	0	0	0	0	0
1700055D18Rik	11	6	5	5	8	5	4	10	6	6	3	6	4	2	12	8	13	7	6	5	7	11	8	16	10	10	6	16	5	7	8	6	13	19	6	2	9	11	6	12	9	5	7	12	10	14	8	3	3
1700055N04Rik	0	0	0	0	1	0	1	0	0	1	0	1	0	1	1	0	2	0	0	1	0	0	0	0	0	0	0	3	1	1	1	1	1	0	0	1	2	2	1	0	1	1	2	0	0	0	0	0	0
1700056E22Rik	0	0	0	0	0	0	0	0	0	0	0	0	0	0	0	0	0	0	0	0	0	0	0	0	0	2	2	6	1	6	2	3	0	2	1	1	0	5	1	3	0	0	1	0	0	0	0	0	1
1700056N10Rik	19	24	20	24	18	17	15	26	22	22	21	33	24	23	32	45	34	32	31	49	30	34	19	28	14	15	8	26	10	21	14	11	6	16	11	4	15	15	15	28	34	14	35	15	38	32	25	23	9
1700057G04Rik	1	1	0	0	0	2	0	1	1	0	0	2	0	0	1	1	0	0	0	0	0	0	0	0	2	1	1	1	0	2	1	2	3	0	2	1	1	1	2	2	0	3	2	2	0	5	2	0	0
1700057H15Rik	0	0	0	0	0	0	0	0	0	0	0	0	0	0	0	1	0	0	1	0	0	0	0	1	0	0	1	0	0	0	0	0	0	0	0	0	0	0	0	0	1	2	2	0	1	0	1	0	0
1700057H21Rik	0	0	0	0	0	0	0	0	0	0	0	0	0	0	0	0	0	0	0	0	0	0	0	0	0	0	0	0	0	0	0	0	0	0	0	0	0	0	0	0	0	0	0	0	0	0	0	0	0
1700058G18Rik	268	234	261	326	242	255	191	253	249	542	250	430	184	204	212	326	203	192	292	312	230	190	214	102	145	125	94	594	125	179	129	94	115	146	135	79	144	139	138	227	105	53	90	109	109	117	108	55	34
1700058P15Rik	12	4	6	2	5	3	3	4	6	1	6	15	2	2	0	0	0	0	1	2	1	1	2	1	1	0	0	2	3	6	0	5	3	2	3	0	1	2	2	4	3	0	2	0	1	2	2	0	1
1700060C16Rik	0	0	0	0	0	0	0	0	0	0	0	0	0	0	0	0	0	0	0	0	0	0	0	0	0	0	0	0	0	0	0	0	0	0	0	0	0	0	0	0	0	0	0	0	0	0	0	0	0
1700060C20Rik	0	0	0	0	0	0	0	0	1	1	0	0	0	0	0	0	0	0	0	0	0	0	0	0	0	0	0	0	0	0	0	1	0	0	0	0	0	0	0	0	0	0	0	0	0	0	0	0	0
1700060J05Rik	7	3	3	0	4	1	7	6	3	1	0	0	2	0	1	2	4	3	0	2	4	0	1	6	9	6	3	12	7	7	8	11	9	5	13	4	7	6	8	14	3	3	8	1	9	6	3	3	2
1700061E18Rik	0	0	0	0	0	0	0	0	0	0	0	0	0	0	0	0	0	0	0	0	0	0	0	0	0	0	0	0	0	0	0	0	0	0	0	1	0	0	0	0	0	0	0	0	0	0	0	0	0
1700061F12Rik	0	0	0	0	0	0	0	0	0	0	0	0	0	0	0	0	0	0	0	0	0	0	0	0	0	0	0	0	0	0	0	1	0	0	0	0	0	0	0	0	0	0	0	0	0	0	0	0	0
1700061G19Rik	1	0	2	2	2	1	0	2	2	0	0	1	1	2	5	1	3	1	2	5	0	2	2	1	4	3	0	7	0	2	4	2	3	5	5	2	2	3	0	5	5	3	3	1	0	1	5	1	0
1700061H18Rik	6	5	2	5	4	4	2	1	3	5	3	7	2	2	3	2	4	1	0	4	1	1	5	4	0	0	0	0	0	0	0	0	0	0	0	0	0	0	0	0	0	0	0	0	0	0	0	0	0
1700061I17Rik	0	0	0	0	0	0	0	0	0	0	0	1	0	0	0	0	0	0	0	0	0	0	0	0	0	0	0	0	0	0	0	1	0	0	0	1	1	0	0	1	0	0	0	0	0	0	1	0	0
1700061J23Rik	0	0	0	0	0	0	0	0	0	0	0	0	0	0	0	0	0	0	0	0	0	0	0	0	0	0	0	0	0	0	0	0	0	0	0	0	0	0	0	0	0	0	0	0	0	0	0	0	0
1700062I23Rik	3	3	3	2	0	1	3	3	0	0	2	0	0	0	0	0	0	0	0	0	1	0	0	0	0	2	0	4	1	0	1	3	2	3	0	0	1	0	4	2	0	0	0	0	0	1	0	0	0
1700063H04Rik	0	0	0	0	0	0	0	1	0	0	0	0	0	0	0	0	0	0	0	0	0	0	0	0	0	0	0	0	0	0	0	0	0	0	0	0	0	0	0	1	0	0	0	0	0	1	0	0	0
1700064E03Rik	105	95	106	64	52	66	42	70	83	47	68	86	20	23	27	59	48	30	23	28	57	54	31	47	12	11	2	9	11	8	8	10	4	11	7	5	7	14	12	20	12	5	5	2	7	12	5	9	5
1700064H15Rik	0	0	0	0	0	0	0	0	0	0	0	0	1	1	0	2	1	0	1	0	0	0	0	1	0	0	0	0	0	0	0	0	1	0	0	0	0	0	0	0	1	0	0	1	1	2	0	0	1
1700065D16Rik	9	8	6	3	5	2	6	2	5	4	5	9	5	3	2	7	5	5	1	2	5	1	5	3	3	4	0	8	3	5	3	0	5	8	3	2	1	2	1	7	3	0	3	0	1	1	5	1	0
1700065I17Rik	0	0	0	0	0	0	0	0	0	0	0	0	0	0	0	0	0	0	0	0	0	0	0	0	1	0	0	0	0	1	0	1	0	1	0	0	0	0	0	0	0	0	0	0	0	0	0	0	0
1700066B19Rik	30	33	32	45	22	27	30	26	32	35	26	32	70	32	55	57	64	49	78	78	51	42	54	42	5	4	2	5	5	3	2	1	4	7	3	2	0	3	2	5	1	0	1	1	2	3	1	2	0
1700066J03Rik	0	0	0	0	0	0	0	1	0	0	0	0	0	0	0	1	0	0	0	0	0	0	0	1	0	0	1	2	1	0	0	0	0	1	0	0	0	0	0	0	0	0	0	2	0	0	0	0	0
1700066J24Rik	1192	1108	1258	1354	1065	1111	920	1255	1305	1259	1003	1569	1356	1333	1490	2192	1890	1344	1621	1634	1781	1276	1424	1263	206	264	122	459	190	250	187	235	193	256	225	134	251	200	179	324	273	120	181	211	219	286	225	142	66
1700066M21Rik	429	384	385	441	481	377	450	530	552	328	328	316	541	514	515	732	759	659	448	497	760	580	568	547	859	860	416	1998	649	894	689	604	743	956	708	476	834	810	738	1207	905	415	686	847	793	993	744	500	250
1700066O22Rik	0	0	0	0	0	0	0	0	0	0	0	0	0	0	0	0	0	0	0	0	0	0	0	0	0	0	0	1	0	0	0	0	0	0	0	0	0	1	0	0	1	0	0	0	0	0	0	1	0
1700067G03Rik	0	0	0	0	0	0	0	0	0	0	0	0	0	0	0	0	0	0	0	0	0	0	0	0	0	0	0	0	0	0	0	0	0	0	0	0	0	0	0	0	0	0	0	0	0	0	0	0	0
1700067K01Rik	9	12	5	6	7	12	5	9	8	8	6	9	6	5	6	12	10	6	9	5	6	3	4	7	9	10	4	19	9	11	10	3	2	13	8	4	7	10	3	8	5	3	5	3	7	7	4	8	1
1700067P10Rik	0	2	0	1	1	1	3	0	0	1	1	0	0	0	0	2	1	0	0	0	0	0	0	0	1	0	0	0	0	0	1	0	0	0	1	0	0	0	1	1	0	0	0	0	0	0	0	0	0
1700069B07Rik	0	2	0	0	4	2	0	5	3	1	2	0	0	0	0	0	0	0	0	1	1	4	2	0	0	0	0	0	0	1	1	0	2	0	0	1	1	0	1	1	0	0	0	0	2	0	1	0	1
1700069L16Rik	1	0	0	0	1	1	0	1	0	0	2	1	0	0	0	0	0	0	0	0	0	0	0	0	2	1	1	2	2	1	2	4	0	1	0	0	0	0	0	3	0	0	0	0	0	0	1	0	0
1700071G01Rik	0	0	0	0	0	0	0	0	0	0	0	0	0	0	0	0	0	0	0	0	0	0	0	0	0	0	0	0	0	0	0	0	0	0	0	0	0	0	0	0	0	0	0	0	0	0	0	0	0
1700071K01Rik	0	0	0	0	0	0	0	0	0	0	0	0	1	0	2	0	1	1	0	1	1	0	0	1	1	0	0	0	0	0	0	0	0	0	0	0	0	0	0	0	0	0	0	0	0	0	2	1	1
1700071M16Rik	46	50	22	14	24	33	55	40	33	6	24	24	6	4	9	7	16	8	2	4	19	16	11	22	48	56	32	73	54	78	74	67	37	54	46	25	58	78	66	104	44	21	50	13	37	51	42	20	13
1700073E17Rik	1	0	0	0	1	2	1	2	2	0	0	2	0	0	0	0	2	0	1	2	1	2	0	1	1	0	1	5	1	2	1	4	1	0	2	0	1	2	1	8	0	1	1	1	0	3	1	0	0
1700074P13Rik	0	0	0	0	0	0	0	0	0	0	0	0	0	0	0	0	0	0	0	0	0	0	0	0	0	0	0	0	0	0	0	0	0	0	0	0	0	0	0	0	0	0	0	0	0	0	0	0	0
1700080E11Rik	0	0	0	0	0	0	0	0	0	0	0	0	0	0	0	0	0	0	0	0	1	0	0	0	0	0	0	0	0	0	0	0	0	0	0	0	0	0	0	0	0	0	1	0	0	0	0	0	0
1700080G11Rik	0	0	0	0	0	0	0	0	0	0	0	0	0	3	4	2	2	2	4	2	1	3	2	0	0	0	0	0	0	0	0	0	0	0	0	0	0	0	0	0	0	1	0	0	1	0	1	2	1
1700080N15Rik	0	0	0	0	0	0	0	0	0	0	0	0	0	0	0	0	0	0	0	0	0	0	0	0	1	1	2	3	2	3	2	2	0	0	1	1	1	2	2	4	1	2	3	2	3	5	6	3	0
1700080O16Rik	0	0	0	0	0	0	0	0	0	0	0	0	0	0	0	0	0	0	0	0	0	0	0	0	0	0	0	0	0	0	0	0	0	0	0	0	0	0	0	0	0	0	0	0	0	0	0	0	0
1700081H22Rik	0	0	0	0	0	0	0	0	0	0	0	0	0	0	0	0	0	0	0	1	0	0	0	0	0	0	0	0	0	0	0	0	0	0	0	0	0	0	0	0	0	0	0	0	0	0	0	0	1
1700082M22Rik	7	10	6	4	1	3	1	2	2	6	7	3	4	4	6	6	7	3	2	4	9	5	6	5	41	49	24	41	37	48	50	43	23	28	55	28	25	33	54	58	49	32	38	37	56	55	53	28	7
1700084C01Rik	351	268	368	381	344	335	314	418	530	407	241	348	164	106	138	191	233	192	192	149	244	168	134	180	594	566	284	1435	435	633	505	476	542	603	492	250	576	578	495	826	314	191	306	397	308	460	332	191	106
1700084C06Rik	589	522	538	434	495	450	429	593	539	463	437	558	234	238	234	443	418	309	230	335	380	357	308	326	4	1	2	13	3	4	2	5	5	4	2	2	4	4	0	6	3	2	1	3	0	4	5	2	0
1700084E18Rik	1	0	0	1	0	0	1	0	1	3	0	1	2	0	1	0	0	1	3	3	0	2	1	2	0	0	0	0	0	0	0	0	0	0	0	0	0	0	0	0	0	0	2	0	0	0	0	0	0
1700084J12Rik	0	0	0	0	0	0	0	0	0	0	1	1	1	0	0	2	0	0	0	0	2	0	0	0	0	0	0	1	0	0	0	1	0	0	0	0	0	0	0	0	0	0	0	0	0	0	2	0	0
1700084M14Rik	0	0	0	0	0	0	0	0	0	0	0	0	0	0	0	0	0	0	0	0	0	0	0	0	0	0	0	0	0	0	0	0	0	0	0	0	0	0	0	0	0	0	0	0	0	0	0	0	0
1700085B03Rik	1	0	1	0	0	0	0	0	0	0	0	1	0	0	0	0	0	0	0	0	0	0	0	0	0	0	0	0	0	0	0	0	0	0	0	0	0	0	0	0	0	0	0	0	0	0	0	0	0
1700086D15Rik	1	1	0	0	0	0	0	1	0	1	0	0	0	0	0	0	0	1	0	0	1	0	0	0	1	1	0	0	0	0	1	0	0	2	0	0	2	0	2	0	0	0	0	0	1	1	1	0	0
1700086L19Rik	1	1	1	3	6	5	3	7	7	3	0	0	99	81	86	148	143	118	66	80	182	142	79	169	13	19	5	30	11	13	12	9	12	26	11	9	10	7	15	14	340	101	180	158	228	326	220	103	53
1700086O06Rik	36	35	42	42	49	38	21	50	44	58	34	37	62	76	68	99	111	81	86	115	77	52	84	68	49	51	31	100	44	59	37	45	43	61	32	34	39	42	57	65	89	44	75	97	64	81	60	56	28
1700086P04Rik	3	7	8	12	13	5	12	13	10	11	3	6	8	7	3	5	4	5	7	7	4	0	6	8	13	10	8	18	5	6	6	3	8	11	4	7	3	9	5	6	2	2	3	6	10	2	5	2	2
1700087M22Rik	6	7	4	2	3	3	6	7	4	0	4	2	2	2	4	5	3	2	1	0	2	6	2	3	0	0	0	0	0	0	0	0	0	0	0	0	0	0	0	0	0	0	0	0	0	0	0	0	0
1700088E04Rik	891	813	911	904	699	685	731	905	855	982	785	1109	595	504	509	701	750	550	783	600	639	422	562	669	217	221	109	304	178	228	226	216	211	251	240	128	239	175	181	281	246	131	278	268	258	363	260	168	91
1700091E21Rik	2498	2214	2303	2057	2112	2027	2410	2644	2324	1373	1950	1822	8175	6936	8422	12454	13383	8052	6328	7749	12310	9035	7627	11026	0	2	1	5	0	3	1	0	0	3	3	1	0	1	1	0	6	1	2	1	8	1	5	2	3
1700091H14Rik	0	0	0	0	0	0	0	0	0	0	0	0	0	0	0	0	0	0	0	0	0	0	0	0	0	0	0	0	0	0	0	0	0	0	0	0	0	0	0	0	0	0	0	0	0	0	0	0	0
1700092C02Rik	0	0	0	0	0	0	0	0	0	0	0	0	0	0	0	0	0	0	0	0	0	0	0	0	0	0	0	0	0	0	0	0	0	0	0	0	0	0	0	0	0	0	0	0	0	0	0	0	0
1700092C10Rik	0	0	0	0	0	0	0	0	0	0	0	0	0	0	0	0	0	0	0	0	0	0	0	0	0	0	0	0	0	0	0	0	0	0	0	0	0	0	0	0	0	0	0	0	0	0	0	0	0
1700092C17Rik	0	0	0	0	0	0	0	0	0	0	0	0	0	0	0	0	0	0	0	0	0	0	0	0	0	0	0	0	0	0	0	0	0	0	0	0	0	0	0	0	0	0	0	0	0	0	0	0	0
1700092E19Rik	0	0	0	0	0	0	0	0	0	0	0	0	0	0	0	0	0	0	0	0	0	0	0	0	0	0	0	0	0	0	0	0	0	0	0	0	0	0	0	0	0	0	0	0	0	0	0	0	0
1700092K14Rik	0	0	0	0	0	0	1	1	0	0	0	0	0	0	0	0	1	2	0	0	0	0	0	0	0	0	0	0	0	1	0	1	0	0	0	0	0	0	0	0	0	1	0	0	0	0	0	1	0
1700092M07Rik	0	0	0	1	1	0	0	1	0	0	0	0	0	0	0	1	0	0	0	0	1	0	0	1	1	1	1	2	2	1	0	2	1	1	0	0	1	2	1	1	1	0	0	1	0	0	0	3	0
1700093J21Rik	3	3	2	2	1	0	1	3	0	0	3	3	2	0	3	3	5	1	6	4	2	0	0	2	0	2	2	0	4	4	0	1	1	2	2	0	3	2	0	2	1	4	0	3	0	0	2	2	1
1700093K21Rik	2	2	1	1	3	0	0	2	2	2	3	1	1	4	10	5	3	6	7	9	5	8	0	3	0	2	2	1	4	3	2	2	1	3	1	1	1	0	1	2	3	1	6	1	9	4	3	1	1
1700094C10Rik	62	44	46	24	33	33	47	71	46	5	24	15	8	11	11	27	25	24	3	2	38	25	12	17	0	0	0	0	0	0	0	0	0	0	0	0	0	0	0	1	0	0	0	0	0	0	0	0	0
1700094D03Rik	315	293	294	312	260	211	216	295	295	402	213	360	196	189	214	270	352	194	258	251	277	226	181	269	231	266	139	494	170	265	261	223	235	243	249	141	232	228	262	394	295	135	301	306	266	387	260	158	93
1700095A21Rik	0	0	0	0	0	0	0	0	0	0	0	0	0	0	0	0	0	0	0	0	0	0	0	0	0	0	0	0	0	0	0	0	0	0	0	0	0	0	0	0	0	0	0	0	0	0	0	0	0
1700095B10Rik	0	1	0	0	0	1	0	0	0	0	0	0	1	0	1	0	0	0	0	0	0	1	0	0	0	0	0	0	0	0	0	0	0	0	0	0	0	0	0	0	0	0	0	0	0	0	0	0	0
1700095B22Rik	6	11	18	22	17	13	14	21	20	14	13	11	4	10	5	7	7	12	7	11	9	9	9	4	12	13	7	27	5	11	17	14	16	7	7	6	16	15	18	13	7	7	19	7	14	6	10	5	3
1700095J03Rik	0	0	3	5	2	2	0	0	4	0	0	1	2	6	3	2	3	2	3	1	5	3	4	4	5	7	0	9	6	9	2	2	4	5	4	3	3	8	3	7	5	1	6	6	8	7	8	1	0
1700095J07Rik	0	0	0	0	0	0	0	0	0	0	0	0	0	0	0	0	0	0	0	0	0	0	2	0	5	7	6	11	5	3	2	7	3	8	6	3	7	2	6	11	3	2	7	1	5	3	3	3	0
1700095J12Rik	0	1	0	0	0	0	0	0	0	1	0	0	0	0	0	0	0	0	0	0	0	0	0	0	0	0	0	0	0	0	0	1	1	0	0	0	0	0	0	1	0	0	3	0	0	1	1	0	0
1700099I09Rik	1	0	2	2	1	1	0	1	4	2	2	4	1	5	3	0	2	0	2	6	1	6	4	3	1	1	1	2	1	1	2	1	1	0	1	1	0	2	2	1	3	3	1	3	3	1	6	0	2
1700101E01Rik	2	5	2	4	2	2	4	6	3	2	0	2	8	1	4	6	9	5	4	3	3	5	3	10	7	6	5	11	6	12	7	5	4	6	3	4	7	8	4	9	22	6	31	26	19	24	12	11	10
1700101G07Rik	0	0	0	0	0	0	0	0	0	0	0	0	0	0	0	0	0	0	0	0	0	0	0	0	0	0	0	0	0	0	0	0	0	0	0	0	0	0	0	0	0	0	0	0	0	0	0	0	0
1700101I11Rik	5	9	7	5	8	5	12	12	11	6	6	7	24	33	23	30	41	29	24	29	32	19	13	28	13	17	9	46	13	18	18	10	16	16	14	10	14	18	13	18	33	11	26	33	34	45	33	13	6
1700101I19Rik	0	0	0	0	0	1	0	0	0	0	0	0	0	0	0	0	1	0	0	0	0	0	0	0	0	0	0	0	0	0	0	0	0	2	0	0	1	0	0	2	1	0	0	0	0	0	0	0	0
1700102P08Rik	26	39	35	42	37	19	22	42	62	114	18	43	12	28	27	43	44	13	23	36	37	41	20	21	21	23	12	50	23	29	18	14	20	21	49	30	34	17	20	38	23	9	16	15	17	27	19	9	4
1700104A03Rik	0	1	0	0	0	0	0	0	0	0	0	0	0	0	0	0	2	0	0	0	1	0	1	1	0	0	0	0	0	0	0	0	0	0	0	0	0	0	0	0	0	0	0	0	0	0	0	0	0
1700104B16Rik	0	0	0	0	0	0	0	0	0	1	0	0	0	1	1	0	1	0	2	3	0	0	2	1	0	0	0	1	0	1	0	0	0	0	0	0	0	1	1	1	0	0	0	0	0	0	1	0	0
1700106J16Rik	0	0	1	1	0	0	0	0	0	0	0	1	0	0	0	2	0	0	0	0	0	0	0	0	1	1	0	2	0	0	1	1	2	1	1	3	1	0	0	0	0	0	0	0	0	0	0	0	0
1700108N11Rik	0	0	0	0	2	0	0	0	0	0	0	0	0	1	1	2	1	0	0	0	1	1	0	0	0	0	0	0	0	0	0	0	0	0	0	0	0	0	0	0	0	0	0	0	0	0	0	0	0
1700109F18Rik	1	0	0	0	2	0	0	2	1	0	0	0	0	0	0	0	0	0	0	0	0	0	0	0	0	1	0	1	0	0	0	0	1	0	0	0	0	0	0	0	0	0	0	0	0	0	0	0	0
1700109G15Rik	0	0	0	0	0	0	0	0	0	0	0	0	0	0	0	0	0	0	0	0	0	0	0	0	0	0	0	0	0	0	0	0	0	0	0	0	0	0	0	0	0	0	0	0	0	0	0	0	0
1700109H08Rik	7	9	2	6	3	1	8	2	1	0	3	10	0	1	0	0	3	1	1	5	6	1	2	1	4	3	4	7	1	5	8	5	6	1	6	4	5	4	3	8	5	1	1	1	6	6	1	0	0
1700109K24Rik	6	12	8	1	6	5	13	10	2	0	3	1	5	5	2	6	6	3	0	3	13	9	1	6	8	11	7	13	7	11	15	14	11	9	15	8	5	15	11	21	11	6	13	1	12	18	13	7	2
1700110I01Rik	2	6	5	8	4	6	9	10	6	14	2	12	9	12	7	23	13	6	11	14	13	12	9	16	38	59	23	52	34	35	33	50	26	30	35	12	28	41	35	50	47	30	59	42	79	56	51	37	18
1700110K17Rik	4	4	4	1	6	4	5	4	3	0	3	6	1	2	1	0	1	3	1	1	1	3	0	4	3	1	0	0	0	1	0	0	1	2	0	0	1	0	1	0	0	0	1	0	1	0	1	2	0
1700110M21Rik	0	0	0	0	0	0	0	0	0	0	0	0	0	0	0	0	0	1	3	0	0	0	0	2	0	0	0	0	0	1	0	0	0	0	0	0	0	0	0	0	0	1	0	0	0	0	0	0	0
1700111E14Rik	0	0	0	0	0	0	0	0	0	0	0	0	0	0	0	0	0	0	0	0	0	0	0	0	0	0	0	1	0	0	0	0	0	0	0	0	0	0	0	0	0	1	0	0	0	0	0	0	0
1700112D23Rik	3	4	2	2	4	2	0	2	3	2	3	2	5	6	1	4	5	4	4	2	4	3	1	4	4	5	2	10	5	7	0	1	6	5	5	5	3	5	5	6	7	3	8	5	5	9	2	4	0
1700112E06Rik	3	4	7	16	12	10	10	20	10	13	10	10	7	15	12	12	10	6	16	10	12	10	18	6	43	49	16	84	31	38	26	35	27	49	40	22	43	33	25	59	18	10	16	31	17	22	14	11	7
1700112J05Rik	10	6	10	8	11	16	10	14	13	9	9	6	1	4	2	4	4	1	2	8	2	4	4	1	0	0	0	0	1	0	0	0	0	0	1	0	0	0	0	0	0	0	0	0	0	1	0	0	0
1700112J16Rik	14	12	10	8	15	7	8	7	10	9	8	7	17	6	11	19	19	10	12	18	11	3	12	8	15	37	11	40	11	25	31	27	29	48	26	15	19	23	14	33	16	14	16	22	20	27	28	10	5
1700112K13Rik	0	0	0	0	0	0	0	0	0	0	0	0	0	0	0	0	0	0	0	0	0	0	0	0	0	0	0	0	0	0	0	0	0	0	0	0	0	0	0	0	0	0	0	0	0	0	0	0	0
1700112M01Rik	49	44	52	27	33	21	40	39	26	1	23	15	9	16	4	20	21	21	5	2	25	36	14	18	3	5	3	38	5	7	7	7	3	9	8	1	4	4	5	16	6	3	3	7	5	2	1	5	0
1700113A16Rik	313	330	355	433	282	292	204	293	343	688	262	507	343	372	377	518	536	318	518	751	401	310	388	281	271	318	126	407	202	257	235	214	230	280	285	175	269	218	204	317	419	197	283	297	346	364	293	216	104
1700113H08Rik	0	0	0	0	0	0	0	0	1	0	1	0	1	1	1	0	0	0	0	0	1	0	0	0	1	0	0	0	1	2	1	0	0	0	0	0	2	0	2	1	0	0	0	1	0	0	0	0	0
1700116B05Rik	0	0	0	0	0	0	0	0	0	0	0	0	0	0	0	0	0	0	0	0	0	0	0	0	0	0	0	0	0	0	0	0	0	0	0	0	0	0	0	0	0	0	0	0	0	0	0	0	0
1700119I11Rik	0	0	0	0	0	0	0	0	0	0	0	0	0	0	0	0	0	0	0	0	0	0	0	0	0	0	0	0	0	0	0	0	0	0	0	0	0	0	0	0	0	0	0	0	0	0	0	0	0
1700120B22Rik	4	8	2	4	3	3	6	5	5	0	0	2	2	1	0	0	3	10	0	1	6	2	3	2	3	3	1	15	5	1	0	0	0	1	1	0	2	1	2	2	2	1	2	2	0	4	1	2	2
1700120C18Rik	6	4	7	3	7	0	2	6	3	2	3	7	0	1	0	0	0	0	0	0	0	0	0	0	7	6	4	4	6	9	7	4	6	1	6	1	2	7	7	15	0	0	0	0	0	0	0	0	0
1700120E14Rik	0	0	0	0	0	0	0	0	0	0	0	0	0	0	0	0	0	0	0	0	0	0	0	0	0	0	0	0	0	0	0	0	0	0	0	0	0	1	0	0	0	0	0	0	0	0	0	0	0
1700120G11Rik	0	0	0	0	0	0	0	0	0	0	0	0	0	0	0	0	0	0	0	0	0	0	0	0	0	0	0	0	0	0	0	0	0	0	0	0	0	0	0	0	0	0	0	0	0	0	0	0	0
1700120O09Rik	0	0	0	0	0	0	0	0	0	0	0	0	0	0	0	0	0	0	0	0	0	0	0	0	0	0	0	0	0	0	0	0	0	0	0	0	0	0	0	0	0	0	0	0	0	0	0	0	0
1700121C08Rik	1	1	0	0	0	0	0	0	0	0	0	0	1	0	1	2	1	1	0	0	1	1	1	0	1	0	0	0	0	0	0	2	0	0	0	1	0	1	0	1	0	1	1	0	0	2	0	0	1
1700121F15Rik	53	38	39	25	31	27	26	42	25	17	24	43	16	13	13	28	35	21	5	11	34	33	16	21	24	25	16	31	26	35	40	33	21	20	28	9	24	23	30	57	29	13	23	10	26	41	30	15	7
1700121N20Rik	0	0	0	0	0	0	0	0	0	0	0	0	1	0	0	0	1	1	0	0	0	0	0	0	0	0	0	0	0	0	0	0	0	0	0	0	0	0	0	0	0	1	0	0	1	1	0	0	0
1700122E12Rik	1	1	0	0	0	0	0	0	1	0	0	0	0	0	0	0	0	0	0	0	0	1	0	0	0	1	1	0	0	0	0	0	1	0	0	0	0	0	0	1	1	0	0	2	0	0	1	0	0
1700122O11Rik	0	0	0	0	0	0	0	0	0	0	0	0	0	0	0	0	0	0	0	0	0	0	0	0	0	0	0	0	0	0	0	0	0	0	0	0	0	0	0	0	0	0	0	0	0	0	0	0	0
1700123I01Rik	1	0	0	0	0	0	1	2	2	1	1	0	5	3	5	3	6	3	3	3	1	0	4	1	1	0	0	0	1	3	2	0	2	1	0	0	0	0	0	2	1	0	3	2	2	6	2	0	0
1700123K08Rik	0	0	0	0	1	0	0	0	0	0	0	0	0	0	0	0	0	0	0	0	0	0	0	0	0	1	0	0	0	0	0	1	0	0	0	0	1	0	0	0	0	0	0	0	1	1	1	0	0
1700123L14Rik	0	0	0	0	0	0	0	0	0	0	0	0	0	0	0	0	0	0	0	0	0	0	0	0	2	1	0	6	3	3	0	1	1	1	3	2	3	2	1	2	0	1	0	0	0	1	0	0	1
1700123M08Rik	13	9	13	10	7	9	9	11	11	6	10	6	17	14	19	25	20	19	33	26	21	19	23	16	21	20	8	37	18	16	14	16	17	21	12	11	14	19	19	40	33	22	27	27	25	20	37	20	9
1700123O12Rik	0	1	4	2	3	0	2	3	3	2	1	4	1	0	3	2	2	2	3	5	2	2	0	2	0	0	0	0	0	0	0	0	0	0	0	0	0	0	0	0	0	0	0	0	0	0	0	0	0
1700123O20Rik	438	457	459	539	478	429	385	542	534	540	377	526	299	286	273	393	373	317	364	369	377	312	285	264	536	501	230	1556	390	571	388	385	448	554	453	297	586	477	428	745	265	172	274	409	241	279	263	196	94
1700125G02Rik	0	3	1	1	1	1	1	3	1	0	0	1	3	3	0	4	3	0	3	1	2	3	2	2	2	0	1	1	0	0	0	0	0	0	0	0	0	0	0	2	0	1	0	0	0	0	0	0	0
1700125G22Rik	1	0	0	1	1	0	0	1	0	1	1	0	1	1	1	1	0	0	1	0	1	1	1	0	0	2	0	0	1	0	1	1	0	1	1	0	0	0	0	1	0	0	1	0	3	1	0	0	0
1700125H03Rik	0	1	1	0	2	0	0	1	1	0	2	0	2	0	1	2	1	0	0	0	2	0	3	2	0	0	0	0	1	0	0	0	2	2	0	0	0	0	1	0	0	0	0	0	0	1	0	0	1
1700125H20Rik	0	0	1	1	0	0	0	0	0	2	0	0	3	3	1	1	2	0	1	2	2	1	0	1	0	1	0	1	0	2	0	3	0	0	3	0	1	0	0	1	0	1	3	2	2	0	1	1	0
1700128E19Rik	0	0	2	0	1	1	0	0	1	0	0	1	0	0	0	0	0	1	0	0	0	0	1	0	0	0	0	0	0	1	0	0	0	0	1	0	0	0	0	1	0	0	1	0	0	0	0	0	0
1700128F08Rik	2	1	0	1	3	0	0	2	0	2	1	1	1	3	1	2	1	2	2	0	1	3	0	0	9	4	1	10	7	1	8	6	2	3	7	2	6	6	5	16	8	5	3	2	5	14	10	6	3
1700129C05Rik	0	0	0	0	0	0	0	0	0	0	0	0	0	0	0	0	0	0	0	0	0	0	0	0	0	0	0	0	0	0	0	0	0	0	0	0	0	0	0	0	0	0	0	0	0	0	0	0	0
1810007I06Rik	0	0	0	0	0	0	0	0	0	0	0	0	0	0	0	0	0	0	0	0	0	0	0	0	0	0	0	0	0	0	0	0	0	0	0	0	0	0	0	0	0	0	0	0	0	0	0	0	0
1810008B01Rik	1	1	1	1	1	0	0	0	0	0	0	0	0	1	0	0	0	0	0	0	0	0	0	0	1	1	0	2	0	0	0	1	0	0	0	0	1	0	0	1	0	0	0	0	0	0	0	0	0
1810009A15Rik	216	182	207	251	200	188	164	209	247	341	190	296	173	167	187	235	235	187	294	293	187	129	176	157	276	291	152	797	237	291	257	197	248	261	200	148	289	289	234	391	222	128	202	362	231	294	251	144	82
1810009J06Rik	0	0	0	0	0	0	0	0	0	0	0	0	0	0	0	0	0	0	0	0	0	0	0	0	0	0	0	0	0	0	0	0	0	0	0	0	0	0	0	0	0	0	0	0	0	0	0	0	0
1810009N23Rik	32	28	30	42	43	37	45	52	52	15	30	22	71	55	50	73	83	69	49	28	120	62	63	87	2	2	1	2	1	0	2	4	1	3	4	0	3	1	1	2	3	1	3	1	4	4	6	3	0
1810010H24Rik	155	114	121	181	119	119	89	152	129	188	126	169	57	56	59	70	59	55	52	67	64	45	53	55	165	149	106	334	138	150	164	107	134	162	102	82	156	155	143	222	59	36	83	100	81	93	69	59	34
1810010K12Rik	19	19	23	19	24	21	8	14	19	14	18	17	6	7	3	6	12	1	9	10	10	4	8	2	22	23	9	39	18	23	17	21	30	34	31	13	29	24	23	38	8	8	11	2	8	9	8	9	2
1810011H11Rik	4	3	4	4	5	6	6	6	4	5	3	5	21	14	17	24	19	24	13	19	9	16	14	7	10	11	3	17	14	15	6	10	6	8	5	6	11	16	3	12	12	11	17	21	17	20	16	6	5
1810011O10Rik	0	0	0	0	0	0	0	0	0	0	0	0	0	0	0	0	0	0	0	0	0	0	0	0	31	33	21	69	22	32	24	57	31	33	64	34	42	28	25	39	14	7	21	30	30	17	14	14	7
1810012K08Rik	50	43	58	61	61	43	55	49	61	28	31	48	57	42	48	62	64	40	37	50	53	50	36	48	17	12	13	77	17	16	7	7	8	8	12	8	12	8	10	9	13	7	13	13	7	11	1	2	4
1810013D15Rik	0	0	0	0	0	0	0	0	0	1	1	0	1	1	0	0	0	1	0	1	0	0	0	0	0	1	1	2	0	1	1	0	1	0	0	0	0	0	0	1	3	0	2	1	2	1	0	0	0
1810013L24Rik	1332	1503	1524	1390	1250	1124	1333	1676	1882	910	957	1080	930	873	876	1380	1433	1253	836	1031	1530	1151	913	1115	1743	2045	829	3575	1324	1960	1584	1653	1769	2055	2200	1231	2149	1649	1606	2513	1594	858	1520	1636	1473	1883	1439	1118	512
1810014B01Rik	5218	4995	4709	6068	5239	4612	4213	4775	6497	10050	4578	7269	4580	4445	4850	6767	6611	3887	6649	7337	6012	4374	5035	4683	283	360	199	896	236	321	236	230	252	327	302	234	303	272	304	482	370	148	225	228	283	336	267	188	102
1810019D21Rik	2	1	1	2	2	1	1	0	0	2	0	2	0	0	0	0	2	0	0	2	0	0	0	0	2	1	0	0	1	3	2	1	4	2	3	0	0	2	0	7	3	0	2	4	2	0	2	1	1
1810019J16Rik	1	1	3	1	0	2	0	0	0	5	1	1	3	1	1	2	3	3	3	5	1	1	2	1	2	3	3	0	0	2	0	0	6	2	0	1	2	2	2	2	4	0	8	4	3	1	1	4	2
1810019N24Rik	0	1	1	0	1	0	1	3	1	3	4	2	1	2	0	1	0	1	2	2	1	0	0	2	5	1	2	2	1	0	1	1	2	3	2	0	3	1	4	3	0	2	2	1	1	0	4	2	2
1810020O05Rik	14	5	8	9	13	11	19	14	19	17	8	13	61	40	74	105	94	58	71	90	100	49	68	65	7	14	8	14	9	8	11	8	6	8	10	8	9	9	7	21	70	21	45	35	111	96	76	30	18
1810021B22Rik	6	3	6	5	6	4	4	3	4	6	6	6	6	5	4	3	4	7	5	2	2	1	6	6	5	7	4	18	7	5	7	9	8	14	7	1	10	6	5	14	10	4	3	1	6	4	4	7	5
1810022K09Rik	31	41	31	75	51	47	51	66	40	77	32	62	61	70	62	78	59	62	95	105	94	48	56	55	37	35	31	130	21	41	24	19	36	35	32	30	48	39	34	49	37	30	36	59	28	31	37	21	12
1810024B03Rik	14	14	15	12	13	12	17	19	14	28	19	19	15	12	23	24	22	16	21	29	11	11	25	20	19	15	14	43	15	27	15	14	12	25	17	12	24	13	11	24	26	10	21	24	22	22	22	11	5
1810026J23Rik	1813	1757	1778	1997	1891	1650	1696	2072	2170	1440	1417	1756	1379	1348	1394	2168	2209	1698	1448	1624	1896	1541	1531	1486	1925	2124	999	3824	1556	2113	1907	1543	1814	2230	1763	1281	2087	1929	1745	2805	2162	982	1900	1817	2012	2206	1911	1199	611
1810030O07Rik	679	672	693	701	646	528	581	724	798	602	525	679	517	508	576	853	884	579	509	644	820	636	530	610	895	918	422	1679	704	882	774	776	754	904	842	530	939	862	799	1317	952	432	828	841	857	1014	851	563	269
1810032O08Rik	85	88	76	90	79	75	72	114	72	119	66	103	49	46	62	70	73	50	56	85	49	51	42	54	109	116	67	221	80	121	107	94	83	99	114	53	96	99	108	173	99	46	87	108	107	114	83	58	37
1810033B17Rik	11	8	10	16	10	13	18	2	11	19	6	15	6	3	6	11	11	6	13	13	8	4	6	3	8	15	4	27	12	11	11	6	5	11	8	7	10	10	19	20	20	11	8	8	24	11	13	12	2
1810034E14Rik	5	10	8	10	5	4	4	4	6	11	6	7	2	0	2	5	8	5	6	9	5	1	3	6	8	13	2	10	8	6	10	4	9	9	9	2	8	6	6	10	8	6	12	5	9	9	9	2	3
1810035I16Rik	0	0	0	0	0	0	0	0	0	0	0	0	0	0	0	0	0	0	0	0	0	0	0	0	0	0	0	0	0	1	0	0	0	0	0	0	0	0	0	0	1	0	0	0	0	0	0	0	0
1810037I17Rik	780	672	719	1029	743	703	684	858	899	1125	688	896	807	812	783	1179	1057	751	1153	1119	944	660	727	679	1106	1050	461	3114	789	1137	794	687	903	1126	787	630	1008	965	794	1467	1045	431	847	1405	1018	1192	892	586	328
1810041L15Rik	296	294	245	306	331	300	326	391	336	199	240	284	1025	752	634	954	763	1354	1485	727	1001	733	926	1046	611	814	284	743	474	658	655	709	737	786	610	458	707	539	512	734	642	1048	907	763	879	1503	1060	551	377
1810043G02Rik	711	614	625	778	666	666	620	712	733	833	541	787	632	667	767	1043	894	753	856	960	828	642	765	607	970	944	437	1737	711	883	826	751	864	1028	806	514	915	903	717	1205	807	506	929	926	852	903	777	566	302
1810043H04Rik	131	136	145	187	169	138	138	148	217	320	141	212	214	173	220	285	273	197	364	419	205	154	231	173	140	114	79	593	119	158	61	75	68	128	80	60	90	90	99	157	169	72	112	230	90	133	76	66	45
1810046K07Rik	1	0	0	0	0	0	0	0	0	0	0	1	0	0	1	0	1	0	0	1	0	0	0	0	0	0	0	0	0	0	1	0	1	1	0	0	1	0	0	1	2	1	0	0	1	2	3	1	1
1810049J17Rik	202	184	187	159	205	163	200	225	210	22	129	100	106	86	77	137	186	193	45	54	161	137	90	163	0	0	2	18	0	2	0	0	0	0	0	1	0	0	1	0	0	1	1	1	0	2	0	0	0
1810055G02Rik	555	549	591	575	481	488	504	592	570	394	392	610	284	326	304	512	398	389	307	287	510	320	317	320	451	468	208	950	356	516	407	435	414	477	477	260	548	429	409	579	318	162	291	303	279	373	303	206	124
1810058I24Rik	361	312	358	434	378	332	303	405	385	602	274	507	312	286	296	362	409	353	514	504	352	241	319	297	499	579	271	1250	381	537	405	366	475	541	436	261	551	472	379	602	371	221	376	516	358	439	394	243	148
1810058N05Rik	0	0	0	0	0	0	0	0	0	0	0	0	0	0	0	0	0	0	0	0	0	0	0	0	1	0	0	0	0	0	0	0	0	0	0	0	0	0	0	1	2	0	1	0	0	0	1	0	0
1810059C17Rik	0	0	0	0	0	0	0	0	0	0	0	0	0	0	0	1	0	1	0	1	0	0	1	0	0	0	0	0	1	0	0	0	0	0	0	0	0	0	0	1	0	0	0	2	0	0	1	0	0
1810059H22Rik	0	0	0	0	0	0	0	0	0	0	0	0	0	0	0	0	0	0	0	0	0	0	0	0	34	30	22	63	20	29	30	20	30	40	38	15	20	33	35	31	14	11	16	7	16	16	14	9	6
1810062G17Rik	3	2	3	3	1	1	1	0	3	2	1	0	4	0	0	1	0	1	2	2	2	4	1	2	5	9	3	10	6	4	3	4	1	6	2	2	5	5	4	8	1	1	5	6	2	0	1	1	0
1810062O18Rik	2214	2132	2179	1805	1925	1842	1994	2259	2143	1136	1667	1830	1614	1473	1574	2303	2427	2016	1375	1074	2194	1587	1772	2367	11	12	14	25	16	17	10	10	8	13	10	12	18	14	11	13	27	10	24	21	29	21	18	11	5
1810063I02Rik	0	0	0	0	0	0	0	1	0	0	0	0	0	0	0	0	0	0	1	0	0	0	0	0	0	0	0	1	0	0	0	0	1	0	0	0	0	0	0	0	0	0	0	0	0	0	0	0	0
1810064F22Rik	0	0	0	0	1	0	0	1	0	0	0	0	0	0	0	0	0	0	0	0	1	0	2	0	1	0	1	1	1	2	0	2	1	2	0	0	1	1	0	0	0	0	1	1	1	0	1	1	0
1810065E05Rik	0	0	0	0	0	0	0	0	0	0	0	0	0	0	0	0	0	0	0	0	0	0	0	0	0	0	0	0	0	0	0	0	0	0	0	0	0	0	0	0	1	0	0	0	0	0	0	0	0
2010001A14Rik	63	52	49	68	59	79	62	75	66	135	62	98	58	62	45	85	75	56	115	117	54	41	53	36	110	107	47	364	75	91	66	63	86	83	80	78	100	93	69	134	58	37	51	91	61	83	53	26	22
2010001E11Rik	0	0	0	0	1	0	0	1	0	0	1	0	0	0	2	1	2	1	0	0	1	1	2	1	0	2	0	2	0	0	1	0	1	1	0	0	0	0	0	0	3	1	0	2	0	0	1	0	0
2010001K21Rik	6	5	0	4	8	3	6	3	4	20	6	6	6	3	8	1	3	5	12	12	5	2	8	10	2	5	1	3	0	4	1	0	0	2	0	0	3	1	1	2	1	2	4	4	2	5	6	1	1
2010001M06Rik	19	21	15	31	26	18	14	19	18	39	17	30	157	156	226	259	313	99	236	276	184	124	114	143	35	44	16	113	44	41	26	32	46	45	41	38	52	42	25	49	201	28	28	55	173	228	180	20	14
2010002M12Rik	9	5	6	5	7	9	13	6	19	9	6	7	15	10	12	19	14	11	12	11	9	19	7	3	30	23	11	48	16	19	29	34	28	34	22	20	17	26	31	46	31	20	37	22	25	13	19	19	12
2010003K11Rik	2	0	1	0	1	1	2	0	0	0	0	0	0	0	0	0	0	0	1	0	0	0	0	0	1	1	1	1	1	0	1	5	0	0	1	0	1	1	1	3	0	0	0	1	1	0	0	0	1
2010003O02Rik	46	35	22	37	45	42	30	48	38	69	33	46	38	31	37	56	46	24	61	66	41	22	41	38	37	47	14	203	42	44	34	26	39	45	30	22	38	37	36	69	50	13	29	76	36	40	33	26	20
2010005H15Rik	0	0	0	0	0	0	0	0	0	0	0	0	0	0	0	0	0	0	0	0	0	0	0	0	1	0	0	1	0	0	0	0	0	0	0	1	0	0	0	0	0	0	0	0	0	0	0	0	0
2010007H06Rik	2	0	2	0	3	0	2	0	0	2	1	2	5	0	1	0	1	1	0	0	1	0	2	0	3	2	1	3	7	3	4	2	2	2	1	1	5	3	2	5	3	2	3	2	1	3	4	1	0
2010012O05Rik	466	371	437	554	432	378	367	480	469	538	422	573	399	417	403	663	593	457	483	692	586	398	434	433	542	620	295	1419	463	565	576	527	522	678	445	335	601	542	475	868	456	288	448	507	460	556	516	297	142
2010012P19Rik	80	68	81	59	72	52	59	71	86	75	46	78	28	25	24	32	40	37	31	37	35	44	19	33	8	14	4	16	9	11	6	15	10	4	7	6	10	7	6	14	3	1	1	3	2	3	3	3	2
2010013B24Rik	0	0	0	0	1	0	0	1	0	1	1	0	0	0	2	1	0	0	0	1	1	0	0	1	2	3	2	0	1	1	1	1	0	1	1	0	0	3	0	1	1	0	1	1	2	0	0	0	0
2010015L04Rik	151	108	118	91	85	84	104	113	103	103	81	124	58	58	75	88	95	71	77	77	88	83	60	88	305	304	177	427	205	322	339	265	251	334	308	191	326	306	270	435	360	182	359	293	336	342	388	229	123
2010015M23Rik	20	9	14	27	18	14	18	32	38	26	12	22	21	12	11	25	17	13	13	19	13	11	18	15	25	37	25	54	19	37	27	17	17	20	37	13	18	27	27	32	18	9	15	19	17	18	20	12	2
2010016I18Rik	0	1	0	0	3	1	0	1	2	2	0	1	0	0	2	0	0	0	2	0	0	0	0	0	0	2	0	2	0	1	3	3	0	1	1	0	0	1	0	1	0	0	1	0	0	0	1	0	1
2010106E10Rik	0	0	0	2	0	0	0	1	1	0	0	0	0	0	3	0	1	0	1	0	0	0	0	2	0	0	0	4	1	1	1	0	1	1	0	1	0	0	0	0	2	0	0	1	1	0	1	3	0
2010107E04Rik	835	733	855	1116	849	839	712	916	979	1641	721	1099	945	909	873	1131	1201	788	1498	1837	911	649	901	760	1416	1452	765	4356	1024	1383	902	1005	1188	1533	1140	833	1287	1170	1137	1834	1265	567	974	1816	1038	1288	995	649	399
2010107G12Rik	3	4	3	4	4	10	7	5	1	3	3	11	9	8	14	7	23	12	10	16	12	13	12	9	9	9	4	12	4	11	5	11	7	10	5	3	5	5	4	17	22	7	21	11	21	17	19	11	3
2010107G23Rik	673	581	618	783	681	583	596	652	696	822	523	832	253	303	253	400	343	313	333	380	297	239	278	226	909	841	468	2378	694	876	710	637	716	835	749	477	878	847	835	1199	499	253	406	537	413	481	377	316	114
2010109A12Rik	0	1	0	1	0	0	1	2	2	0	1	0	0	1	0	2	0	0	1	0	0	1	1	0	3	1	0	4	1	0	0	1	0	2	0	0	1	1	1	3	1	0	1	0	1	0	2	0	0
2010109I03Rik	0	1	3	3	1	0	1	1	0	1	0	0	1	2	2	0	4	1	1	2	3	1	0	0	1	2	0	0	2	1	0	1	2	1	1	1	0	5	0	1	1	0	1	0	2	0	5	0	0
2010110K18Rik	0	2	1	1	1	0	0	0	0	0	0	1	1	0	0	0	1	1	2	0	1	0	0	0	0	1	0	2	0	1	0	3	2	0	0	0	0	0	1	1	2	1	2	2	0	3	1	1	0
2010111I01Rik	800	688	798	719	682	596	598	753	682	811	569	806	317	307	332	499	468	367	346	404	418	318	317	318	646	726	368	1297	536	698	671	593	550	747	679	352	714	754	718	995	437	246	399	372	380	451	478	299	131
2010204K13Rik	28	18	19	50	46	33	46	34	36	69	19	35	246	213	271	310	293	183	407	610	253	195	243	238	74	95	30	206	76	86	57	58	59	96	48	49	70	56	56	86	255	115	257	411	207	234	173	180	101
2010300C02Rik	1081	980	1068	1195	1039	927	816	1054	1069	1016	782	1292	7767	7407	8458	12029	12522	8079	7964	11084	10746	8189	7246	9172	1093	1101	525	1440	879	1040	1268	1007	906	1090	1093	667	1310	1134	1062	1420	11296	4349	8310	5963	10010	11932	10590	4805	2595
2010300F17Rik	1	0	0	0	1	0	1	2	0	1	0	1	1	1	2	2	3	0	2	3	2	2	2	1	0	1	0	3	1	1	0	1	2	1	1	0	1	1	0	1	0	1	1	0	1	0	1	2	0
2010315B03Rik	228	177	195	137	160	181	154	211	193	24	132	127	115	102	96	174	217	152	58	68	202	158	129	177	275	295	175	542	254	311	308	224	251	296	196	137	289	336	273	443	270	102	254	173	274	327	247	130	53
2010320O07Rik	3	2	2	1	1	0	0	1	1	3	1	2	1	1	2	0	2	1	0	5	1	2	0	0	1	3	1	9	3	2	1	3	1	2	1	1	2	7	0	2	1	0	2	0	2	0	1	0	0
2200002D01Rik	6	3	3	1	5	1	3	6	7	11	0	10	2	2	2	3	2	4	1	4	2	2	1	1	6	3	2	21	7	5	8	3	12	11	13	7	10	7	11	10	4	1	4	4	5	6	5	2	1
2200002J24Rik	0	0	0	0	0	0	0	0	0	0	0	0	0	0	0	0	0	0	0	0	0	0	0	0	0	1	0	0	0	0	0	0	0	0	0	0	0	0	0	0	0	0	0	0	0	0	0	0	0
2210008F06Rik	17	9	12	16	16	18	11	10	12	23	20	17	33	44	64	53	56	51	80	110	34	33	47	24	21	19	6	54	19	17	22	8	16	25	23	8	21	18	21	17	61	20	59	56	68	92	59	28	9
2210010C04Rik	0	0	0	0	0	0	0	0	0	0	0	0	0	0	0	0	0	0	0	0	0	1	1	0	0	0	0	0	0	0	0	0	0	0	0	0	0	0	0	0	0	0	0	0	1	0	0	1	0
2210011C24Rik	5	6	6	5	5	10	2	11	7	11	5	4	6	5	7	10	10	10	19	11	16	2	8	9	6	10	5	38	12	12	4	7	7	7	10	5	11	4	2	13	4	1	1	1	6	2	0	2	1
2210013O21Rik	429	447	452	624	450	445	387	517	511	808	356	577	391	433	431	512	572	425	606	679	459	361	426	394	639	668	332	1479	453	623	514	525	611	688	577	374	637	565	529	832	487	293	516	908	492	530	427	332	183
2210015D19Rik	587	458	542	574	558	515	473	519	563	532	446	641	353	369	372	493	429	402	416	406	478	330	369	324	584	555	293	1315	476	650	488	447	504	643	452	286	609	538	509	814	450	215	371	493	401	481	404	249	152
2210016F16Rik	181	142	198	184	205	151	164	191	236	223	110	226	173	168	201	280	270	202	285	302	209	136	215	215	303	312	144	817	252	292	244	222	279	317	221	175	307	256	234	377	248	138	235	319	245	289	236	177	86
2210016L21Rik	2430	2100	2390	2956	2389	2282	2029	2445	2578	4025	1900	3233	2359	2531	2511	3523	3054	2496	3820	4215	2837	2061	2577	2045	2273	2227	1154	5239	1688	2170	2087	1692	1901	2232	1724	1219	2265	2134	1847	2913	1971	1040	1793	2191	1810	2159	1905	1219	589
2210017G18Rik	1	0	1	4	1	2	0	1	0	3	0	5	6	4	6	3	4	2	5	12	3	5	6	2	0	0	1	1	0	1	0	1	1	0	0	0	0	2	0	2	5	2	5	3	2	3	6	3	0
2210018M11Rik	1385	1377	1330	1093	1077	1017	1154	1428	1418	1179	861	1224	863	897	847	1423	1381	1044	884	976	1526	1160	817	1079	1039	1156	564	1395	819	1101	1126	1121	948	1087	1241	690	1319	1049	1100	1578	1299	638	1113	701	1210	1387	1331	672	361
2210019I11Rik	0	0	0	0	0	0	0	0	0	0	0	0	0	0	0	0	0	0	0	0	0	0	0	0	0	0	0	0	0	0	0	0	0	0	0	0	0	0	0	0	0	0	0	0	0	0	0	0	0
2210404O07Rik	19	25	20	12	21	17	15	26	28	60	14	36	14	10	15	18	26	10	18	29	13	13	17	9	20	15	11	20	8	13	17	12	12	12	20	8	23	21	22	11	13	14	34	42	10	14	18	13	8
2210404O09Rik	50	54	42	40	39	40	46	42	39	18	38	41	72	49	66	101	118	72	41	69	94	88	70	99	145	132	92	339	104	142	127	103	122	133	103	79	123	141	128	203	147	68	142	137	158	154	120	82	42
2210406O10Rik	18	22	13	48	28	26	16	26	20	19	23	25	52	40	50	61	61	51	61	70	57	41	32	49	42	40	20	81	37	50	31	36	59	43	39	26	33	25	34	66	41	31	49	45	55	50	42	43	8
2210407C18Rik	0	0	0	0	0	0	0	0	0	0	1	0	1	0	0	0	0	0	0	0	0	0	0	2	0	0	0	0	0	0	0	0	0	0	0	0	0	0	0	0	1	0	0	0	2	1	0	0	0
2210408F21Rik	30	36	23	38	29	22	42	36	38	32	24	37	56	81	78	86	84	85	80	91	82	64	69	70	77	67	32	167	65	74	65	53	56	75	58	39	67	69	68	87	118	67	73	120	80	111	104	63	35
2210408I21Rik	103	107	82	115	84	95	117	155	114	53	68	54	108	126	99	166	152	176	86	93	181	135	116	107	187	242	107	388	147	217	157	174	193	293	212	164	234	208	155	292	182	120	225	173	191	259	184	136	87
2210409E12Rik	1	0	0	0	1	0	0	0	1	0	1	0	0	0	0	0	0	1	0	0	2	0	0	0	0	0	0	0	0	0	0	0	0	0	0	1	0	0	0	0	0	0	0	0	0	0	0	0	0
2210411M09Rik	30	35	37	16	28	12	27	39	34	11	22	17	39	30	25	62	55	31	30	11	60	34	22	46	0	1	1	4	1	3	0	3	1	1	2	0	2	0	1	3	1	2	1	1	7	4	1	1	0
2210414B05Rik	0	1	1	0	0	0	2	1	0	0	1	1	0	0	0	1	0	0	0	0	0	0	0	0	0	1	0	1	0	0	0	0	1	0	2	0	1	1	0	0	0	0	0	0	0	0	0	0	0
2210417A02Rik	0	0	1	0	0	0	0	0	0	0	0	0	0	0	0	0	0	0	0	0	0	0	0	0	0	0	0	0	0	0	0	0	0	0	1	0	0	0	0	0	0	0	0	0	0	1	0	0	0
2210417K05Rik	4	5	7	5	4	6	4	5	4	12	5	9	4	8	9	16	12	5	5	9	7	6	4	5	9	7	4	11	6	7	13	5	8	8	7	6	5	3	5	14	6	5	10	7	7	6	4	5	4
2210418O10Rik	6	6	10	10	6	6	4	2	6	1	6	3	2	5	8	8	3	6	5	6	3	4	1	10	0	0	0	0	0	0	1	1	1	0	0	2	1	0	0	1	0	0	0	0	0	0	1	0	0
2300002M23Rik	0	0	0	0	0	0	0	0	0	0	0	0	0	0	0	1	1	1	0	0	1	0	0	0	0	0	0	0	0	0	0	0	0	0	0	0	0	0	0	0	0	0	0	0	0	1	0	0	0
2300003K06Rik	0	0	0	0	0	0	0	0	0	0	0	0	0	0	0	0	0	0	0	0	0	0	0	0	0	0	0	0	0	0	0	0	0	0	0	0	0	0	0	0	0	0	0	0	0	0	0	0	0
2300005B03Rik	0	1	1	1	0	2	2	2	0	1	0	2	0	0	0	1	0	0	0	0	1	0	0	0	1	0	0	2	0	0	1	0	2	2	0	0	0	1	0	1	1	0	0	1	0	1	0	0	0
2300009A05Rik	195	184	193	303	218	194	211	218	214	356	151	337	112	108	91	137	126	115	161	156	98	66	99	103	152	162	93	505	138	162	104	118	119	151	150	95	128	119	123	227	82	35	63	97	55	75	56	40	31
2310001H17Rik	5	2	3	4	0	2	3	1	2	2	1	2	2	0	0	2	1	0	2	3	4	0	0	0	5	3	3	9	2	3	4	6	4	1	2	2	2	5	6	12	2	2	4	3	4	5	9	3	2
2310001K24Rik	0	0	0	0	0	0	0	0	0	0	0	0	0	0	0	0	0	0	0	0	0	0	0	0	1	0	0	0	0	0	1	0	1	0	0	0	1	0	0	0	0	0	0	1	0	0	0	0	0
2310002F09Rik	7	8	10	8	6	10	3	9	11	6	4	7	3	4	2	4	1	4	2	60	4	2	1	4	21	17	10	68	17	23	18	15	19	19	13	10	16	14	16	25	0	0	1	1	1	0	2	4	0
2310002J15Rik	2	0	0	1	0	1	2	0	1	2	2	0	1	0	1	1	0	0	0	1	0	0	0	0	4	5	2	6	0	0	2	1	3	2	2	2	0	5	1	1	2	2	0	1	2	1	0	1	0
2310002L09Rik	0	0	0	0	0	0	0	0	0	0	0	0	0	0	0	0	0	0	1	0	1	0	0	0	0	0	0	0	0	0	1	2	0	0	0	0	0	0	1	0	0	0	1	2	2	0	0	0	0
2310003H01Rik	695	632	694	711	577	591	491	611	724	935	530	870	249	265	350	445	442	263	373	469	522	350	265	324	619	721	345	921	521	670	680	604	615	723	602	347	682	671	623	851	309	188	305	292	309	401	346	196	100
2310003L06Rik	0	0	0	0	0	0	0	1	0	0	0	0	0	0	0	0	0	0	0	0	0	0	0	0	0	0	0	0	0	0	0	0	1	0	0	0	0	0	0	1	0	0	0	0	0	0	0	0	0
2310005A03Rik	1	1	0	0	0	0	1	1	0	0	0	0	0	0	2	1	1	0	0	1	0	1	0	0	0	1	0	0	2	1	0	1	2	2	0	0	1	1	0	1	4	0	2	0	2	1	4	0	0
2310005G13Rik	1	1	2	0	1	1	0	1	2	1	2	0	1	1	1	2	2	0	2	3	1	2	2	1	0	2	1	2	0	2	2	2	1	1	2	2	3	3	0	1	2	1	3	3	1	3	1	2	0
2310007B03Rik	2	1	0	0	0	0	1	4	1	1	0	3	0	1	1	0	2	2	0	1	2	0	0	0	2	6	1	1	3	1	4	1	2	2	1	3	1	4	1	5	6	3	3	5	7	3	9	4	5
2310007L24Rik	4	3	2	1	0	2	5	6	6	8	1	1	4	2	4	5	4	3	12	5	5	3	4	6	2	3	2	7	3	8	3	2	4	10	1	1	8	4	4	7	5	4	8	7	6	10	7	2	4
2310009B15Rik	36	18	47	63	64	36	38	51	58	66	36	58	69	48	36	65	99	61	86	106	53	37	43	57	48	33	23	247	47	64	21	33	23	43	19	17	30	23	39	55	38	19	33	75	35	51	27	23	14
2310010G23Rik	7	10	10	9	2	6	4	6	1	11	12	8	4	4	2	4	5	8	11	10	3	2	5	5	15	15	7	34	16	13	13	16	15	10	10	7	12	23	6	18	9	3	9	10	10	9	6	2	2
2310010J17Rik	0	0	1	3	6	3	0	2	3	1	0	0	0	1	0	1	0	1	0	3	2	0	1	0	1	3	2	30	6	1	0	1	0	2	2	0	0	1	1	3	2	1	1	2	2	1	3	2	0
2310011J03Rik	520	474	547	655	560	528	457	553	587	941	476	682	519	522	556	752	721	545	844	914	604	391	547	481	846	815	392	1706	600	844	619	546	690	759	602	405	836	766	675	1022	748	368	687	902	714	792	701	414	244
2310014F06Rik	2	0	1	1	0	0	1	1	1	2	1	0	1	0	0	0	0	0	1	0	1	0	0	0	2	1	0	0	1	0	0	0	1	0	2	0	0	1	2	3	2	0	0	0	0	0	1	0	0
2310014L17Rik	89	94	82	78	91	64	71	83	64	38	61	78	10	12	15	14	15	18	11	11	10	12	14	23	73	82	48	166	63	76	72	86	66	70	59	37	93	75	106	105	30	22	30	27	35	26	32	21	9
2310015A10Rik	379	294	300	243	269	268	274	363	297	213	227	244	197	150	148	197	245	223	183	189	208	175	181	221	522	633	297	805	414	598	558	501	533	654	508	308	496	558	534	842	343	253	516	315	426	490	474	323	144
2310015B20Rik	15	14	20	14	9	19	20	20	19	35	21	21	0	1	1	0	3	0	1	2	0	1	1	1	31	34	15	128	31	25	14	14	22	18	33	4	14	16	31	40	3	0	0	2	3	2	0	2	1
2310016D23Rik	0	0	0	0	0	0	0	0	0	0	0	0	0	0	0	0	0	0	0	0	0	0	0	0	0	0	0	0	0	0	0	0	0	0	0	0	0	0	0	0	0	0	0	0	0	0	0	0	0
2310016G11Rik	4	0	6	5	2	2	3	2	3	4	3	4	5	0	1	2	2	2	2	1	0	0	0	6	2	3	1	9	3	1	3	1	4	5	2	0	5	4	2	5	4	1	4	3	3	3	3	4	1
2310022A10Rik	705	678	727	759	601	614	650	728	735	681	478	762	413	462	454	585	588	524	497	531	624	471	440	474	761	842	454	1421	604	878	806	755	722	870	824	519	873	782	763	1054	618	367	560	594	647	756	632	390	229
2310022B05Rik	1542	1389	1432	1479	1391	1304	1371	1652	1840	1374	1094	1442	1165	891	1024	1355	1510	1417	1371	1142	1367	889	1123	1194	2152	2386	1063	3498	2004	2548	2179	1894	2053	2410	2328	1402	2585	2242	1639	2529	1670	1187	1884	1812	1931	2415	2092	1228	579
2310026I22Rik	4	2	1	3	3	1	2	3	2	1	3	2	0	0	3	7	5	7	1	1	4	4	3	6	0	1	3	8	3	1	3	4	2	3	1	3	4	7	2	5	2	1	4	0	3	3	7	1	2
2310026L22Rik	9	9	6	6	4	4	4	9	4	7	6	6	6	2	1	2	4	11	6	5	4	4	5	3	3	7	4	18	4	6	10	7	6	11	9	5	4	6	4	9	8	3	5	3	8	9	4	3	0
2310030G06Rik	29	24	20	33	33	29	24	37	30	26	23	37	36	30	36	64	48	36	31	43	53	25	46	52	35	56	19	134	31	48	36	40	35	31	33	24	35	51	48	78	58	31	81	82	57	64	61	38	24
2310031A07Rik	401	381	385	492	383	382	361	427	471	521	336	439	243	267	246	388	353	266	338	406	342	238	291	256	198	196	120	643	173	191	156	160	185	235	174	145	213	193	179	272	147	77	128	144	148	169	122	95	31
2310033P09Rik	282	213	258	321	257	216	219	290	269	392	203	377	307	272	370	481	476	279	553	630	412	251	390	326	142	182	114	506	121	169	138	148	128	154	127	106	211	151	117	191	203	111	183	233	159	241	209	129	71
2310034C09Rik	0	0	0	0	0	0	0	0	0	0	0	0	0	0	0	0	0	0	0	0	0	0	0	0	0	0	0	0	0	0	0	0	0	0	0	0	0	0	0	0	0	0	0	0	0	0	0	0	0
2310035C23Rik	1795	1738	1646	1521	1629	1498	1746	2025	1831	980	1369	1251	1098	982	1006	1573	1547	1463	847	1115	1661	1346	1032	1359	2343	2722	1359	4255	1893	2472	2294	2256	2291	2793	2213	1343	2608	2550	2381	3873	2116	1118	2019	1704	2057	2465	1845	1384	629
2310036O22Rik	1698	1705	1904	2337	1890	1629	1464	1844	1994	3346	1437	2487	1166	1272	1297	1742	1583	1187	1971	2073	1396	1010	1266	1082	642	619	369	2183	478	674	471	472	514	644	571	350	620	544	528	852	473	249	422	611	389	494	389	298	157
2310039H08Rik	0	0	0	0	0	0	0	0	0	0	0	0	0	0	0	0	0	0	0	0	0	0	0	0	52	49	39	208	53	76	23	32	38	52	20	24	45	45	46	61	37	21	40	87	30	34	19	39	14
2310040G07Rik	0	0	0	0	0	0	0	0	0	0	0	0	0	0	0	0	0	0	0	0	0	0	0	0	3	1	0	1	2	3	3	1	2	1	5	2	3	1	2	4	4	0	3	1	1	2	2	1	1
2310042D19Rik	143	106	96	91	103	80	93	124	108	81	75	102	53	58	65	89	102	77	53	63	90	77	80	97	149	153	67	125	95	143	140	175	102	114	159	93	133	143	157	198	122	54	83	57	106	115	109	50	24
2310042E22Rik	0	0	0	0	0	0	0	0	0	0	0	0	8	4	5	4	6	2	10	8	8	6	8	1	0	1	0	3	0	3	1	1	1	0	0	2	2	1	1	2	6	2	2	0	4	12	3	3	1
2310043D23Rik	11	6	10	7	9	8	5	6	8	2	12	6	1	5	4	3	5	7	5	2	5	4	7	9	12	13	4	6	6	6	12	9	5	4	9	6	10	5	11	11	8	4	14	9	12	9	8	7	1
2310043M15Rik	24	25	35	16	19	19	18	21	19	12	23	25	13	8	34	15	30	23	7	16	37	25	23	23	40	32	20	17	23	52	44	48	33	21	50	17	36	39	58	64	56	29	40	10	66	74	65	25	13
2310044G17Rik	3581	3345	3585	2931	2878	2816	2941	3303	3269	2132	2842	3182	2327	2126	2159	3282	3769	2953	2201	2251	3801	2629	2285	2938	3885	4586	2169	6874	3371	4480	4232	3996	3516	4533	4160	2401	4604	4352	3916	5871	4996	2070	3910	3335	4369	4679	4385	2496	1237
2310044K18Rik	10	5	1	2	3	2	3	8	4	0	6	6	0	0	0	0	0	0	0	0	0	0	0	0	2	2	7	5	3	2	4	2	0	5	3	3	2	5	6	4	0	0	1	0	0	0	0	0	0
2310045N01Rik	319	297	320	360	302	294	282	315	340	531	247	433	339	324	378	499	455	308	601	642	374	241	359	295	479	495	265	1149	349	493	379	389	396	493	327	244	476	423	385	610	423	239	418	469	364	440	362	246	133
2310047M10Rik	361	293	358	420	356	325	292	377	397	540	282	438	406	405	374	561	498	404	572	588	405	289	374	347	443	501	228	1120	402	472	364	380	402	529	413	257	472	446	350	573	386	197	375	490	377	469	383	213	132
2310050B05Rik	84	75	83	78	63	59	69	94	85	156	56	111	78	90	112	129	120	97	88	150	151	108	88	115	51	48	41	88	51	50	73	83	52	57	80	44	63	42	53	97	93	42	88	64	123	118	105	76	37
2310050C09Rik	0	0	0	0	0	0	0	0	0	0	0	0	0	0	0	0	0	0	0	0	0	0	0	0	0	0	0	0	0	0	0	0	0	0	0	0	0	0	0	0	0	0	0	0	0	0	0	0	0
2310057J18Rik	0	0	0	0	0	0	0	0	0	0	0	1	0	0	0	0	0	0	0	0	2	0	0	0	1	1	2	0	0	1	1	0	1	1	1	0	0	2	2	1	1	0	0	0	0	0	0	1	0
2310057M21Rik	0	0	0	0	0	0	0	0	0	0	0	0	0	0	0	0	0	0	0	0	0	0	0	0	600	656	300	1152	453	598	512	491	504	616	514	316	641	559	556	790	481	281	447	457	444	468	431	283	149
2310057N15Rik	0	0	0	0	0	0	0	0	0	0	0	0	0	0	0	0	0	0	0	0	0	0	0	0	0	0	0	0	0	0	0	0	0	0	0	0	0	0	0	0	0	0	0	0	0	0	0	0	0
2310058D17Rik	166	128	193	170	159	136	157	182	204	108	126	165	258	199	285	389	419	254	199	238	369	300	255	299	114	105	59	232	74	110	101	89	81	124	94	62	90	114	122	162	79	44	79	42	69	104	86	44	21
2310061I04Rik	1524	1434	1556	1544	1260	1298	1181	1525	1478	1653	1254	1935	916	817	1060	1271	1292	912	1210	1230	1164	820	1006	937	1223	1454	648	2466	1027	1321	1255	1168	1207	1398	1274	685	1417	1082	1052	1613	910	522	835	1003	857	1026	925	563	349
2310061N02Rik	0	0	0	0	0	0	0	0	0	0	0	0	0	0	0	0	0	0	0	0	0	0	0	0	0	0	0	0	0	0	0	0	0	0	0	0	0	0	0	0	0	0	0	0	0	0	0	0	0
2310065F04Rik	1	0	0	0	0	0	0	0	0	0	0	0	0	0	0	2	2	1	1	0	0	0	0	0	0	0	0	0	0	0	0	1	0	0	0	1	0	0	0	0	0	0	0	0	0	0	0	0	1
2310067B10Rik	2387	2114	2089	2008	1743	1801	1787	2053	2004	1914	1666	2656	1936	1858	2228	3180	3119	2066	2073	2255	2972	2192	2000	2360	1795	2361	1013	2199	1502	2008	2396	2249	2064	2329	2173	1151	2203	1805	1783	2583	3109	1442	2446	1441	3017	3339	3236	1557	845
2310069G16Rik	29	33	37	44	46	40	38	46	62	55	28	37	44	37	44	64	66	34	58	88	68	56	43	41	69	54	22	172	40	63	40	32	53	51	50	37	49	58	49	73	63	33	42	99	49	85	39	32	14
2310075C17Rik	0	0	0	0	0	0	0	0	0	0	0	0	0	0	0	0	0	0	0	0	0	0	0	0	0	1	0	0	0	0	0	0	0	0	0	0	1	0	0	0	5	1	1	1	12	9	1	2	3
2310079G19Rik	0	0	0	0	0	0	0	0	0	0	0	0	0	0	0	0	0	0	0	0	0	0	0	0	0	0	0	0	0	0	0	0	0	0	0	0	0	0	0	0	0	0	0	0	0	0	0	0	0
2310081O03Rik	0	0	0	0	0	0	0	1	0	0	0	0	0	0	0	0	0	0	0	0	0	0	0	0	1	0	0	0	0	0	0	0	0	0	0	0	0	0	0	0	0	0	1	0	0	1	0	0	1
2410002F23Rik	1749	1449	1471	1655	1551	1478	1465	1706	1779	1133	1217	1532	1290	1161	1315	1917	1943	1536	1273	1336	1869	1350	1339	1501	1646	1932	1049	3268	1461	1664	1763	1563	1660	2050	1614	979	2019	1731	1621	2435	1989	1026	1926	2050	2093	2377	1935	1276	678
2410003L11Rik	0	0	0	0	0	0	0	2	0	0	0	0	0	0	0	0	0	1	0	0	1	1	0	1	0	0	0	1	0	3	1	0	0	0	3	0	1	1	0	1	0	0	0	1	0	0	3	1	1
2410004B18Rik	516	469	527	650	547	513	511	626	618	654	431	618	436	407	417	588	619	452	503	516	463	360	398	388	576	554	297	1610	455	603	468	414	491	619	453	345	617	542	490	779	432	191	336	482	402	438	377	214	120
2410004I01Rik	0	0	0	0	0	0	0	0	0	0	0	0	0	0	0	0	0	0	0	0	0	0	0	0	14	15	9	35	8	13	6	13	14	16	10	7	11	15	6	18	8	5	13	17	10	10	5	10	1
2410004N09Rik	70	78	67	113	106	67	73	86	85	200	71	111	85	63	69	88	87	76	128	146	76	40	69	63	31	34	14	166	34	33	15	22	23	35	23	14	22	27	31	39	24	16	16	43	33	35	15	17	8
2410004P03Rik	58	48	36	57	50	59	55	70	59	73	23	52	60	42	27	44	69	52	87	40	49	40	44	82	73	75	47	145	73	102	68	70	68	94	53	48	99	80	87	135	135	42	172	189	110	129	107	89	65
2410006H16Rik	117	93	115	185	117	125	108	136	145	216	103	157	139	153	119	204	208	164	253	279	156	85	140	128	270	266	135	816	171	203	209	190	200	252	185	133	209	242	196	319	229	121	256	400	224	290	223	168	104
2410012M07Rik	0	0	0	0	0	0	0	0	0	1	0	0	0	3	0	7	4	3	2	1	0	1	2	0	0	0	0	0	0	0	0	0	1	0	0	0	0	0	0	0	3	2	2	0	1	2	1	0	0
2410015M20Rik	482	419	447	577	558	498	384	504	522	841	394	644	674	603	623	727	837	597	1077	1179	650	439	610	507	785	827	456	2720	608	822	618	619	692	848	642	463	785	685	632	1101	903	413	682	1199	838	858	721	471	308
2410016O06Rik	197	175	219	206	185	189	178	219	227	195	145	245	222	228	218	326	273	235	238	260	277	223	202	212	213	207	75	415	138	212	186	180	162	243	224	116	199	160	175	257	267	139	215	292	239	321	233	151	73
2410017I17Rik	0	0	0	0	0	0	0	0	0	0	0	0	0	0	0	0	0	0	0	0	0	0	0	0	0	0	0	0	0	0	0	0	0	1	0	0	0	2	0	0	0	0	0	0	0	1	2	0	0
2410018L13Rik	91	68	68	87	96	78	68	89	94	94	62	109	259	240	288	446	441	335	354	293	385	255	284	273	316	382	162	486	277	253	265	301	252	302	346	187	313	249	253	341	443	165	350	245	541	438	422	193	89
2410018M08Rik	53	36	44	64	51	49	42	78	56	39	34	50	180	150	151	256	188	157	184	177	196	137	176	156	142	131	59	299	92	140	100	102	131	151	79	68	138	119	118	183	201	109	214	198	205	251	198	113	54
2410019O14Rik	1	0	0	0	0	0	0	0	0	0	0	0	0	0	0	0	0	0	0	2	0	0	0	0	0	0	1	2	0	0	1	1	0	0	0	0	1	0	2	2	0	0	1	0	0	0	0	1	0
2410024N13Rik	0	0	0	0	0	0	0	0	0	0	0	0	0	0	0	0	0	0	0	0	0	0	0	0	0	0	0	0	0	0	0	0	0	0	0	0	0	0	0	0	0	0	0	0	0	0	0	0	0
2410057H14Rik	0	0	2	4	0	4	1	1	3	3	2	0	1	0	0	0	0	4	1	1	2	0	0	1	2	1	2	9	1	6	1	1	5	1	3	0	1	2	0	4	3	0	3	2	2	0	1	2	0
2410066E13Rik	450	479	376	269	377	319	533	567	410	42	272	129	211	208	145	333	279	438	101	116	349	327	184	219	898	895	427	1394	722	992	811	762	824	981	860	519	826	914	901	1441	498	380	537	402	438	669	619	403	160
2410076I21Rik	0	1	1	0	1	2	3	3	4	2	1	2	6	3	0	0	2	1	0	2	0	1	0	0	7	9	0	12	8	6	6	3	4	10	6	5	13	9	2	12	0	3	2	3	0	3	2	0	1
2410080I02Rik	2	1	0	0	0	2	1	3	3	0	1	6	1	0	3	4	2	1	0	0	3	2	3	0	6	2	1	8	3	4	0	1	3	0	0	0	3	2	5	0	2	0	1	4	2	2	2	2	1
2410088K16Rik	0	1	0	0	0	0	0	0	0	0	0	0	0	0	0	0	0	0	0	0	0	0	0	0	0	0	0	0	0	1	0	0	0	0	0	0	0	0	0	0	0	0	0	1	0	0	0	0	0
2410089E03Rik	2042	1830	1651	1437	1552	1420	1715	2041	1783	989	1220	1314	931	771	901	1549	1419	1273	690	859	1631	1170	981	1340	2151	2176	1115	2034	1693	2012	2502	2278	1685	2105	2243	1207	2035	2400	2477	3566	1751	947	1720	845	1995	2220	1967	1011	477
2410114N07Rik	0	0	0	0	0	0	0	0	0	0	0	0	0	0	0	0	0	0	0	0	0	0	0	0	0	0	0	3	1	1	0	1	0	0	2	4	0	2	0	2	2	0	1	0	0	1	3	0	0
2410124H12Rik	13	6	12	9	12	5	5	7	13	11	6	20	0	0	0	1	0	0	0	0	0	0	1	0	34	23	14	97	21	28	27	23	22	34	36	24	29	26	32	42	1	0	1	0	0	0	2	0	1
2410127L17Rik	94	80	82	92	105	63	106	96	101	99	79	77	65	78	72	106	122	98	68	82	139	98	75	84	117	126	68	273	92	133	91	92	99	124	130	97	125	93	107	167	109	53	114	103	106	140	107	83	33
2410131K14Rik	981	889	942	877	888	787	930	1023	1032	659	647	757	648	623	610	882	958	719	638	627	929	654	681	735	1304	1352	637	1785	1011	1418	1166	1112	1153	1425	1249	772	1428	1288	1235	1947	1004	445	783	597	879	980	921	461	250
2410133F24Rik	22	21	16	18	12	11	25	12	15	10	11	22	6	14	9	6	16	8	10	14	11	17	9	13	54	56	43	83	40	76	46	45	59	46	47	13	52	79	60	105	27	22	37	31	36	47	27	21	10
2410137F16Rik	197	209	120	75	70	80	132	147	122	109	56	92	19	13	10	37	32	48	23	17	51	32	19	37	50	48	30	21	41	30	61	58	44	44	113	27	66	62	51	95	11	15	7	2	24	29	17	11	4
2410137M14Rik	0	1	0	0	1	0	1	0	0	0	0	0	1	0	0	2	0	4	0	1	2	2	0	0	2	2	0	1	0	0	0	0	0	0	1	0	0	1	0	0	1	0	2	0	1	3	1	1	0
2410141K09Rik	0	1	0	0	0	0	0	0	0	0	0	0	0	0	0	1	1	0	0	0	0	0	0	1	0	2	0	0	0	0	2	2	0	0	0	1	1	1	1	0	1	0	1	0	0	0	0	0	0
2410152P15Rik	0	0	0	0	0	0	0	0	0	0	0	0	0	0	0	0	0	0	0	0	0	0	0	0	0	0	0	0	0	0	0	1	0	0	0	0	0	0	0	0	0	0	0	0	0	0	0	0	0
2500002B13Rik	35	45	50	41	37	27	39	30	42	27	34	43	15	20	16	24	28	20	8	16	21	17	15	20	56	60	27	82	38	47	54	56	34	47	49	39	46	40	61	64	32	21	46	28	30	38	49	29	13
2500004C02Rik	124	135	131	127	116	110	116	144	153	123	100	103	159	140	162	249	273	194	195	173	256	192	183	189	166	188	67	385	116	160	147	133	149	186	127	100	161	169	136	241	292	119	204	263	249	277	223	136	67
2510002D24Rik	302	245	323	360	266	265	217	278	298	660	275	450	237	256	277	336	317	282	411	542	299	167	258	218	293	312	164	827	225	293	263	241	276	293	278	151	296	265	244	380	231	124	233	262	221	260	262	152	94
2510003D18Rik	2	1	2	3	1	1	1	1	1	2	1	1	1	0	0	0	0	0	0	2	0	1	2	0	0	0	1	1	0	0	0	0	0	0	1	0	0	0	0	0	0	0	0	0	0	0	0	0	0
2510003E04Rik	3618	3239	3271	3292	3262	3204	3248	3771	3732	2305	2528	3146	2939	2916	2828	4301	4077	3834	2876	3392	4259	3188	3158	3041	3867	4090	2025	7909	3118	4283	3472	3290	3523	4520	3467	2381	4533	3875	3673	5508	3918	2066	3751	3956	3826	4441	3846	2414	1213
2510009E07Rik	1545	1495	1518	1369	1275	1147	1523	1678	1460	938	1127	1072	2087	1835	1743	2754	3109	2358	1442	1974	3015	2768	1907	2780	1771	2218	1119	3475	1515	2008	1931	1774	1926	2222	1715	1025	2125	1905	1738	2786	3742	1695	3278	3033	3697	4264	3245	1922	1043
2510016G02Rik	12	7	8	9	7	9	13	8	7	14	4	10	8	5	6	8	5	4	8	13	7	8	5	3	2	1	0	7	1	2	2	5	1	1	1	1	0	3	2	1	0	1	1	1	1	1	2	3	0
2510039O18Rik	640	592	622	662	617	580	588	718	737	667	466	719	562	537	497	762	709	625	576	574	745	534	514	581	685	710	326	1220	528	686	656	583	653	702	668	418	763	688	595	921	668	347	629	653	626	787	663	384	197
2510046G10Rik	4	1	0	1	1	5	1	4	2	8	1	4	3	0	2	1	0	2	2	3	3	0	1	2	6	6	4	22	10	11	15	7	5	5	7	7	5	9	6	11	3	4	3	7	4	6	7	3	7
2510049J12Rik	46	47	68	64	58	50	45	69	54	63	36	50	14	23	29	40	40	27	22	27	33	28	30	30	59	55	18	82	45	56	62	49	27	57	58	32	55	44	68	70	25	8	25	12	30	31	27	13	8
2600006K01Rik	6	4	11	6	7	7	6	6	2	5	8	7	5	1	6	1	4	4	5	1	7	3	5	7	12	12	12	36	15	19	12	13	11	19	23	5	18	28	15	21	11	7	22	11	9	17	15	9	4
2610001J05Rik	718	681	659	741	731	680	646	807	872	799	666	791	474	398	414	599	554	483	555	479	492	406	459	388	1063	1028	549	2826	832	985	865	741	965	1190	775	532	1049	978	942	1455	613	376	647	901	611	714	561	448	208
2610002J02Rik	907	851	981	1091	875	781	797	891	791	1586	851	1377	353	316	384	427	417	330	522	582	375	259	412	320	892	822	479	1980	666	931	812	649	667	834	800	432	844	862	717	1049	399	239	385	509	468	519	390	258	133
2610002M06Rik	1179	1110	1048	1038	1109	908	1165	1438	1322	626	842	787	1270	1083	1030	1615	1756	1593	985	1188	1786	1594	1329	1512	2093	2230	1101	3508	1654	2132	1797	1800	2024	2277	1816	1265	2267	2104	1895	3132	2220	1131	2085	1667	2137	2535	1882	1424	666
2610005L07Rik	91	98	97	80	99	73	77	111	87	66	62	73	49	44	52	61	68	55	39	46	65	54	49	68	1496	1377	824	1418	1107	1328	1580	1528	1064	1300	1743	791	1451	1594	1824	2387	1100	655	1335	697	1230	1350	1121	819	335
2610008E11Rik	932	912	967	841	808	763	915	1012	962	596	763	810	696	596	688	1042	1071	791	648	697	923	781	779	869	1048	1236	612	2774	813	1153	1042	1012	1077	1266	1065	661	1288	1154	1244	1871	1176	587	1244	1150	1249	1359	1060	808	349
2610015P09Rik	115	99	102	122	91	96	77	114	120	188	101	159	119	113	108	166	185	132	156	175	150	103	131	171	198	207	109	313	174	187	189	222	135	170	159	98	168	201	176	269	188	85	168	140	248	254	219	112	66
2610017I09Rik	78	83	79	142	119	91	68	109	101	169	75	124	430	418	467	633	631	400	623	1055	543	403	395	425	129	107	50	357	95	117	90	78	96	116	87	79	122	96	99	168	523	211	387	640	540	600	458	248	140
2610018G03Rik	14	15	8	18	20	14	36	42	34	11	17	15	759	570	695	1105	1302	898	454	710	1204	996	679	1089	116	104	41	179	64	111	62	73	80	100	59	65	86	67	62	116	1616	560	1213	1130	1849	1783	1265	779	365
2610019E17Rik	24	18	26	31	30	33	25	35	29	72	30	40	18	16	29	16	23	13	26	46	17	24	26	16	28	38	21	145	27	34	17	18	34	35	32	21	36	32	32	53	28	19	25	45	22	27	19	24	13
2610020C07Rik	1071	1023	917	774	873	812	1070	1285	1113	520	685	636	754	711	683	1159	1192	916	620	689	1202	872	742	1006	87	85	53	151	78	77	92	87	80	101	50	55	82	103	84	133	79	38	64	46	86	101	84	51	22
2610020F03Rik	2	0	0	0	1	0	1	0	0	2	1	1	2	4	2	5	3	4	4	4	2	6	1	5	0	0	0	0	3	1	1	0	0	0	1	0	0	1	0	1	8	7	8	9	4	5	4	2	0
2610020H08Rik	29	29	17	34	32	36	33	35	38	44	25	20	17	14	18	18	11	15	21	29	14	15	20	13	52	52	36	80	38	68	73	59	51	47	50	25	58	51	54	99	36	9	29	26	37	26	32	25	6
2610021A01Rik	691	706	621	539	668	554	642	821	862	245	501	431	340	358	329	532	548	479	234	290	676	478	372	552	811	872	464	1982	591	870	763	769	777	985	872	583	1029	838	851	1317	687	295	569	559	639	788	614	340	171
2610024D14Rik	0	0	0	0	0	0	0	0	0	0	0	0	0	0	0	0	0	0	0	0	0	0	0	0	0	0	0	0	0	0	0	0	0	0	0	0	0	0	0	0	0	0	0	0	0	0	0	0	0
2610027K06Rik	195	162	168	246	115	170	135	178	183	455	156	285	257	306	251	361	396	267	455	552	299	217	254	214	1	3	1	7	2	1	1	1	3	3	1	0	2	1	4	2	0	0	1	1	2	0	3	0	0
2610028E06Rik	4	12	7	6	14	12	13	7	12	14	11	6	23	14	9	23	25	12	7	10	14	10	14	11	18	25	10	45	15	29	16	26	23	26	24	14	31	18	24	34	13	7	10	3	34	29	16	13	6
2610028H24Rik	36	29	33	44	31	44	38	24	28	53	32	58	32	24	34	56	38	32	34	41	32	21	33	23	14	12	7	31	1	14	17	13	11	9	15	6	11	12	12	19	12	5	22	10	14	13	19	13	11
2610034B18Rik	471	427	502	485	474	438	496	537	494	340	369	421	381	307	322	496	514	448	357	334	499	388	368	441	639	692	348	1407	531	698	656	533	622	748	519	354	817	660	641	1001	595	311	491	497	629	723	592	348	190
2610034M16Rik	21	20	21	18	15	29	21	32	25	17	14	19	45	64	79	85	95	63	80	80	62	61	60	58	34	34	14	45	18	38	27	24	16	34	33	20	26	32	37	57	100	47	61	145	98	86	83	44	29
2610035D17Rik	305	301	304	371	284	291	302	377	323	361	268	310	228	223	233	355	283	250	368	324	294	200	270	198	393	376	198	953	341	471	387	414	418	487	325	227	528	501	413	638	284	185	277	399	348	361	298	253	124
2610035F20Rik	191	160	181	203	141	151	158	191	161	145	152	205	3	4	2	3	6	10	6	3	3	8	8	6	136	135	86	221	107	125	121	108	118	123	99	52	119	148	135	192	3	5	9	3	6	9	7	7	7
2610037D02Rik	97	119	86	34	54	61	116	125	59	34	43	33	20	25	24	28	33	41	19	24	38	31	42	67	134	124	81	83	92	98	167	127	90	110	121	54	87	153	166	250	79	41	92	17	84	100	95	42	17
2610042L04Rik	2	5	4	6	6	6	5	5	7	0	4	2	2	1	0	3	2	3	1	3	0	1	0	3	8	8	5	16	6	7	12	1	9	11	5	10	15	11	8	8	2	2	4	1	3	4	4	0	0
2610044O15Rik8	3	4	1	2	3	2	2	2	4	1	3	3	0	0	4	0	1	3	0	6	2	3	2	5	4	9	10	35	8	6	3	6	2	9	3	4	1	6	4	6	6	2	3	2	3	2	3	2	2
2610203C20Rik	1529	1348	1240	1201	1351	1182	1203	1681	1687	809	1090	1192	979	820	1191	1568	1507	1140	738	1034	1549	1382	1267	1649	1877	2519	1103	2581	1482	1738	2125	2169	1843	2111	2052	1133	2101	2014	2019	2817	1711	1036	2253	1223	1992	2141	2070	1518	554
2610203C22Rik	223	187	180	190	219	181	202	210	254	163	158	152	2153	4240	3159	6580	2778	5553	2550	2368	5538	4208	2671	588	20	32	23	100	16	24	31	34	25	28	27	18	21	32	23	40	72	44	39	33	39	71	151	48	20
2610204G07Rik	1	0	0	1	1	0	0	0	0	1	0	2	0	0	0	0	1	0	0	0	0	2	0	0	0	1	0	0	0	0	0	0	0	0	1	1	0	1	1	0	0	0	2	0	0	1	0	1	0
2610204G22Rik	14	13	18	16	23	18	14	16	12	19	10	23	19	11	14	20	25	20	24	21	22	18	24	21	13	27	12	54	19	22	16	19	25	23	11	10	21	15	17	23	11	24	33	30	30	29	33	11	3
2610206C17Rik	1	0	0	1	2	1	1	4	1	0	0	1	2	0	1	1	1	0	1	1	1	1	1	3	2	0	0	0	1	3	0	2	0	1	0	0	0	0	4	3	3	0	1	1	1	1	0	0	1
2610207O16Rik	4	1	5	8	6	9	3	6	7	12	3	6	3	4	4	8	3	3	7	5	6	2	2	6	6	3	2	21	0	7	6	4	10	7	3	4	6	3	4	12	3	1	7	7	1	4	7	6	2
2610301B20Rik	622	554	586	666	646	509	587	631	754	472	490	567	716	705	683	999	1064	781	723	813	838	739	707	716	1010	993	564	2478	808	1077	766	719	889	1153	764	644	1124	925	899	1383	1066	553	951	1204	974	1173	887	665	328
2610303G11Rik	0	0	0	0	0	0	0	0	0	0	0	0	0	0	0	0	0	0	0	0	0	0	0	0	0	1	0	0	0	0	0	0	0	0	0	0	0	0	0	0	0	0	0	0	0	0	0	0	0
2610305D13Rik	89	93	94	118	89	83	119	131	148	74	92	81	12	4	12	18	28	13	20	13	22	18	17	20	168	166	112	385	116	181	117	115	134	151	118	79	135	130	158	227	25	22	31	42	43	46	23	30	13
2610307P16Rik	3	2	1	5	2	4	3	3	3	0	1	2	3	1	2	1	1	3	4	2	4	4	2	3	5	1	3	4	3	3	2	3	1	2	4	3	4	3	2	8	5	2	6	7	7	8	6	6	3
2610316D01Rik	12	10	8	10	9	16	10	12	17	3	6	5	51	47	36	62	51	64	31	37	51	58	50	64	38	44	23	114	32	34	31	60	38	49	33	25	52	38	44	77	63	52	86	92	110	95	82	61	27
2610318N02Rik	4	2	3	2	0	1	1	2	7	5	1	2	14	12	13	14	11	8	17	19	5	7	16	4	8	8	6	13	3	1	8	2	6	11	6	6	8	4	6	4	11	10	16	12	17	14	12	10	10
2610507B11Rik	6679	6125	5871	4980	5084	4662	5554	6211	6381	2932	4431	4742	5178	4430	4581	7048	7611	6173	3587	4526	7554	5766	4614	6384	7786	9863	4357	11040	6667	8669	9020	8446	8413	10000	8657	5108	9756	8544	7907	12087	9302	4774	8307	5800	9316	10708	9677	5334	2690
2610507I01Rik	66	53	61	35	56	45	59	67	68	17	35	32	47	29	35	63	66	58	21	24	66	61	43	61	104	127	61	232	76	111	115	117	106	153	111	53	124	113	126	207	111	59	139	121	114	137	126	84	38
2610524H06Rik	0	0	0	0	0	0	0	0	0	0	0	0	0	0	0	0	0	0	0	0	0	0	0	0	234	265	152	638	199	242	210	153	190	265	183	106	224	241	203	342	218	106	239	267	238	222	199	125	68
2610528A11Rik	3	3	5	5	6	1	7	6	6	7	6	5	4	1	7	10	4	8	9	6	7	3	9	5	4	7	6	8	5	5	3	2	1	4	6	1	6	3	3	6	12	7	6	3	4	3	8	3	1
2610528J11Rik	0	0	0	0	0	0	0	0	0	0	0	0	0	1	3	1	0	0	0	0	0	0	1	0	0	0	0	0	0	0	1	1	0	0	0	0	0	0	0	2	0	0	0	0	0	1	0	0	0
2700012I20Rik	2	4	5	6	2	5	6	3	7	9	3	10	0	6	5	2	2	1	5	4	4	5	3	2	5	8	7	24	4	7	4	4	5	8	6	1	8	6	6	11	5	3	6	7	2	7	2	1	0
2700016F22Rik	182	204	186	248	167	162	138	177	220	377	212	295	263	254	266	337	357	221	358	471	263	230	308	249	174	343	92	360	157	191	238	256	220	285	242	146	247	162	148	243	301	183	307	333	291	335	305	294	120
2700029M09Rik	620	641	662	808	656	586	589	694	871	802	551	741	792	736	880	1149	1140	780	1048	1240	1007	760	844	767	961	1049	455	2477	690	885	825	770	788	975	769	604	1006	819	801	1240	996	502	824	1120	1031	1085	863	547	250
2700033N17Rik	2	1	0	5	2	4	1	3	3	2	1	3	63	50	71	76	108	76	56	83	69	76	67	103	5	17	7	25	8	9	16	12	9	8	11	6	7	7	6	16	80	47	84	47	90	90	79	62	22
2700038G22Rik	48	54	62	50	43	40	40	51	59	67	37	56	13	12	17	29	28	14	18	26	27	21	14	23	39	35	14	64	24	30	40	47	23	30	56	24	40	39	33	56	17	6	22	31	17	21	14	15	6
2700046A07Rik	20	16	27	14	21	27	29	38	18	25	20	31	12	18	18	21	33	27	23	17	11	12	31	20	37	43	17	107	25	48	28	26	27	40	28	26	32	40	29	47	16	22	30	50	22	24	22	15	10
2700046G09Rik	56	34	34	34	48	43	51	60	40	55	46	49	45	39	39	39	45	42	50	50	29	37	41	58	51	69	45	120	48	69	69	57	61	68	48	30	57	68	59	92	47	40	68	64	61	80	48	56	25
2700049A03Rik	440	371	320	309	317	287	328	400	336	198	298	324	158	154	176	272	257	204	133	156	280	225	174	216	387	419	225	473	295	388	373	386	394	366	327	182	370	394	420	596	306	143	243	153	289	289	280	174	89
2700050L05Rik	918	884	812	870	770	699	791	944	1070	723	671	732	396	406	467	680	700	547	413	578	733	560	417	500	1016	1107	525	1730	817	1047	1041	1002	907	1102	1209	710	1146	1097	1047	1623	858	367	658	570	720	989	720	495	238
2700060E02Rik	791	710	760	965	849	702	694	766	947	1146	660	955	675	618	634	859	842	692	937	928	727	528	645	596	932	1030	523	2629	725	917	741	664	804	957	694	520	903	870	737	1236	723	359	614	999	631	748	532	404	210
2700062C07Rik	271	278	242	257	243	237	216	271	256	227	191	258	268	207	290	380	384	278	307	320	289	229	284	271	269	299	173	636	215	298	306	217	228	281	237	170	286	275	276	404	314	157	273	343	333	361	321	169	97
2700068H02Rik	7	2	6	0	3	5	1	1	0	5	3	4	4	3	4	14	13	9	4	7	4	4	6	5	3	2	2	6	3	2	10	3	3	2	2	2	2	1	3	5	3	7	9	12	3	13	5	5	0
2700069I18Rik	2	1	1	4	4	2	3	9	4	0	2	3	2	0	3	2	3	1	4	3	0	1	2	4	11	4	2	11	8	6	7	9	11	5	5	1	9	13	3	19	1	1	2	6	6	5	1	1	0
2700073G19Rik	0	2	0	0	0	0	0	0	0	0	0	0	0	0	0	0	0	0	0	0	1	0	0	0	12	12	12	49	14	10	12	8	10	9	8	9	6	8	13	12	12	9	8	27	16	15	5	16	4
2700081L22Rik	4	7	4	13	5	6	4	10	9	6	7	2	2	9	5	16	10	5	2	11	5	3	10	7	14	5	9	26	7	10	10	7	8	7	8	5	10	7	3	9	10	3	9	7	12	7	4	5	2
2700081O15Rik	451	490	489	530	490	423	498	547	555	375	406	527	475	566	534	854	737	752	501	871	807	634	523	467	446	539	291	848	397	547	461	446	437	554	403	250	449	417	427	747	523	282	543	407	434	622	495	401	182
2700086A05Rik	113	4	2	6	0	2	24	15	2	0	3	13	0	0	0	0	0	0	0	0	0	0	0	0	5	6	1	9	5	2	1	3	2	4	2	2	4	3	8	8	0	0	0	0	0	0	0	0	1
2700089E24Rik	4979	4618	4858	5535	5340	4384	5234	6229	6194	4344	4231	4626	4068	3668	3711	5933	5871	4392	3713	4511	5947	4277	3959	4242	5455	5598	2990	13512	3993	5535	4784	4081	4769	6007	4445	3296	5687	5079	5159	7496	4738	1947	3738	4167	4260	5315	3871	2582	1083
2700094K13Rik	343	275	342	482	338	324	308	293	383	612	299	456	115	161	128	175	147	146	245	210	117	92	87	109	478	434	223	1233	377	493	332	293	364	465	366	244	468	447	383	593	157	104	172	276	166	182	170	119	73
2700097O09Rik	638	581	611	557	491	444	525	726	526	633	483	609	268	236	281	382	419	277	287	360	339	292	324	371	577	663	386	1130	440	582	679	614	482	601	565	305	625	582	646	992	410	276	546	367	467	566	457	339	168
2700099C18Rik	5	6	3	1	10	4	6	11	4	3	5	2	17	15	11	30	24	19	16	19	26	24	17	20	8	14	4	33	14	10	7	10	9	16	7	7	12	5	15	15	27	17	29	22	25	34	24	28	6
2810001G20Rik	259	218	250	336	256	250	247	285	283	403	214	295	134	123	157	239	216	171	252	286	180	117	195	144	327	343	191	1038	272	419	259	272	312	378	255	170	309	291	333	484	181	92	214	291	160	222	138	138	76
2810002D19Rik	124	118	133	128	118	95	158	147	142	98	95	114	65	58	49	58	71	76	60	54	77	51	42	63	203	194	114	473	124	146	178	159	181	201	134	114	173	187	185	292	76	39	80	105	86	105	88	45	25
2810004N23Rik	0	0	0	0	0	0	0	0	0	0	0	0	0	0	0	0	0	0	0	0	0	0	0	0	274	289	149	581	199	324	253	249	238	296	235	144	342	293	278	425	271	144	271	222	286	323	292	179	87
2810006K23Rik	223	216	214	213	220	165	208	236	273	224	168	212	246	251	239	332	317	235	250	284	296	216	255	259	322	285	160	672	229	284	225	220	261	303	232	183	295	300	278	380	318	167	253	309	257	341	273	126	77
2810007J24Rik	15	1	0	4	1	1	1	1	0	1	0	1	0	1	0	0	0	0	0	0	0	0	0	0	3	3	0	0	2	4	0	1	0	2	2	0	0	2	3	37	0	3	1	0	6	4	1	0	0
2810008D09Rik	523	457	501	655	517	495	425	526	607	1116	439	691	297	285	318	419	372	319	427	563	371	227	328	320	326	378	190	841	207	304	296	274	225	286	326	177	298	303	295	411	236	153	228	247	223	271	251	157	72
2810011L19Rik	1276	1273	1313	1510	1139	1117	1096	1431	1587	1199	974	1303	282	141	201	222	222	256	413	260	202	125	211	265	928	1196	500	1857	758	924	991	863	952	1148	927	624	1286	861	875	1331	204	182	208	266	198	280	213	129	86
2810021J22Rik	269	210	213	191	220	219	261	272	197	112	186	199	192	126	161	243	308	237	133	158	219	235	215	246	317	391	196	579	323	382	338	269	298	451	270	206	365	363	350	515	340	163	303	274	349	420	332	207	85
2810025M15Rik	226	143	183	285	209	215	152	207	253	436	192	253	168	171	147	224	235	174	316	323	194	117	159	129	286	302	161	845	218	315	227	230	243	335	239	151	288	244	261	381	210	119	229	356	183	259	207	137	67
2810029C07Rik	154	130	135	138	152	134	102	135	123	149	141	143	173	142	230	240	241	188	216	210	198	143	206	204	154	149	66	273	122	166	143	139	146	167	142	68	137	137	139	208	229	145	282	218	253	273	293	146	83
2810032G03Rik	129	97	103	130	124	129	107	138	155	167	85	155	306	276	245	410	387	275	306	386	366	299	297	224	194	209	92	408	158	209	139	145	156	198	165	137	208	174	162	237	283	194	276	348	296	308	249	196	91
2810047C21Rik1	0	0	0	0	0	0	0	0	0	0	0	0	0	0	0	0	0	0	0	0	0	0	0	0	0	0	0	0	0	0	0	0	0	0	0	0	0	0	0	1	0	0	0	0	0	0	0	0	0
2810055G20Rik	88	108	124	149	77	72	76	109	101	273	117	173	107	97	108	124	121	90	169	281	114	91	110	101	79	176	70	578	78	99	123	137	109	159	114	70	131	83	79	178	99	74	133	226	95	138	143	112	60
2810403A07Rik	2321	2247	2191	2148	2058	1919	2159	2475	2390	1268	1622	1717	1126	1116	1081	1699	1886	1300	849	1023	1884	1525	1114	1523	2148	2339	1195	3975	1730	2141	2172	1941	1882	2455	2482	1385	2461	2223	2266	3250	1907	916	1670	1503	1897	2093	1646	1036	478
2810403D21Rik	9	6	14	14	11	6	12	9	13	21	9	13	9	12	10	17	16	15	14	19	6	7	9	11	18	27	14	66	14	27	19	14	25	24	18	14	24	26	16	38	19	9	26	29	26	28	16	20	9
2810404F17Rik	0	0	0	0	0	0	0	0	0	0	0	0	0	0	0	0	0	0	0	0	0	0	0	0	0	0	0	0	0	0	0	0	0	0	0	0	0	0	0	0	0	0	0	0	0	0	0	0	0
2810407A14Rik	0	0	0	0	0	0	0	2	1	1	0	0	0	0	0	0	0	0	1	0	0	0	0	0	2	0	2	0	0	0	0	2	1	0	1	0	0	1	1	2	3	0	0	0	1	1	1	1	0
2810408A11Rik	6	6	4	13	13	8	3	5	11	14	8	11	6	3	8	10	13	9	10	8	6	2	9	2	15	11	3	18	6	9	10	3	8	12	2	6	9	8	7	17	11	6	9	13	11	9	11	3	1
2810408I11Rik	9	2	5	6	4	8	4	3	4	9	3	16	8	13	10	15	14	7	19	21	13	8	6	8	5	8	2	12	5	7	5	7	6	7	1	2	8	6	4	4	20	3	9	10	17	15	11	3	1
2810408M09Rik	345	291	279	409	281	297	261	334	351	493	271	394	198	210	206	303	264	210	262	360	267	167	218	200	362	369	179	787	258	376	296	266	305	381	313	194	387	333	303	516	267	118	229	333	229	302	208	190	81
2810410L24Rik	121	70	100	110	119	103	88	114	127	114	90	125	58	39	52	82	64	55	84	62	61	53	55	55	128	118	63	286	115	151	104	105	116	105	98	61	117	129	91	143	69	55	110	89	68	96	79	51	25
2810417H13Rik	0	0	0	0	0	0	0	0	0	0	0	0	0	0	0	0	0	0	0	0	0	0	0	0	18	18	11	19	13	19	26	17	13	26	19	9	17	20	13	21	47	22	73	52	36	64	41	32	24
2810425M01Rik	946	916	1003	1079	963	864	840	972	1104	1196	717	1018	844	732	802	1099	1004	810	1008	1056	1043	766	789	686	263	279	104	510	195	270	235	194	206	246	232	138	279	240	201	345	253	128	199	272	195	297	211	138	74
2810428I15Rik	517	513	490	711	589	524	443	546	613	1165	383	764	525	521	579	699	653	494	978	1024	561	381	486	390	642	527	322	2003	452	633	303	324	404	521	371	273	484	466	419	600	466	265	427	696	315	447	281	298	152
2810429I04Rik	109	84	77	61	83	69	86	123	94	56	65	48	49	38	43	68	51	74	41	28	57	58	57	75	201	258	141	346	190	236	222	241	183	250	191	118	197	241	247	365	207	129	252	130	275	305	265	148	64
2810430I11Rik	24	12	18	12	18	14	13	22	16	4	12	8	2	0	3	4	3	3	0	0	8	9	3	1	5	5	2	8	7	5	8	7	5	7	3	3	6	5	7	6	0	0	0	0	0	1	4	0	1
2810433D01Rik	4	5	5	3	3	5	1	4	6	3	4	4	2	1	0	2	3	1	4	1	4	0	2	3	7	10	5	25	8	12	5	4	6	8	3	5	9	12	9	16	15	1	9	17	7	1	4	8	3
2810442I21Rik	6	2	4	2	7	2	3	7	4	10	2	9	4	8	10	4	12	13	4	15	10	11	9	12	7	4	1	4	4	3	4	2	3	3	5	4	3	6	3	11	7	2	8	7	6	11	10	7	5
2810442N19Rik	0	0	0	0	0	0	0	0	0	0	0	0	0	0	0	0	0	0	0	0	0	0	0	0	1	3	2	3	1	3	3	3	0	2	1	1	1	5	3	6	2	0	1	0	1	2	2	1	1
2810455O05Rik	187	230	227	212	164	164	153	230	232	172	123	170	216	200	231	340	331	215	301	345	258	214	234	186	143	157	90	260	120	167	150	142	105	143	187	100	140	159	149	241	264	102	229	186	248	232	292	157	74
2810459M11Rik	124	111	119	135	109	110	104	181	215	134	81	113	90	93	88	148	128	144	116	145	178	135	96	119	224	254	138	527	216	278	238	206	217	283	258	154	193	242	254	363	321	159	355	339	322	404	338	195	116
2810468N07Rik	317	272	312	384	363	315	288	396	396	537	272	407	897	794	827	995	1114	789	1287	1126	938	588	794	899	718	767	313	1511	479	690	448	594	645	734	467	361	645	531	526	876	1097	642	1231	1517	1244	1571	1135	759	392
2810471M01Rik	0	0	0	0	0	0	0	0	0	0	0	0	0	0	0	0	0	0	0	0	0	0	0	0	0	1	0	3	0	2	2	1	1	0	1	0	3	2	0	2	0	0	0	0	0	0	1	0	0
2810474O19Rik	558	606	646	477	516	480	532	613	644	398	423	468	299	309	287	422	455	391	284	315	432	359	287	364	556	675	302	1117	429	603	553	567	504	648	639	407	640	566	548	870	470	273	467	379	451	582	399	353	144
2900002K06Rik	4	11	6	9	4	4	4	9	7	7	4	6	2	0	4	6	4	2	5	1	1	3	4	6	4	7	5	8	1	6	6	6	9	7	4	3	10	5	8	9	2	6	3	3	8	4	1	2	3
2900005J15Rik	31	24	17	16	16	16	14	18	21	23	17	29	18	22	27	35	40	33	28	43	28	22	34	25	26	63	12	43	26	41	51	52	47	40	40	22	33	30	43	60	42	30	57	26	49	61	76	38	21
2900008C10Rik	45	22	33	58	45	32	33	49	64	62	32	43	44	65	38	67	48	64	67	70	77	40	32	49	67	58	43	149	52	92	45	54	67	55	48	40	51	74	58	72	41	31	60	57	30	57	30	24	17
2900011O08Rik	3113	2765	2769	3388	2850	2755	2758	3467	3673	2826	2215	3275	4269	4211	4004	5845	4887	4633	5068	4666	5450	4050	4539	3692	4361	4469	2160	9017	3353	4357	3802	3495	3915	4302	3614	2550	4683	3993	3907	5511	4497	2469	3953	4807	4025	5014	4478	2590	1404
2900026A02Rik	302	304	257	236	225	197	245	295	346	195	189	231	698	851	589	1159	932	979	605	1129	1236	1021	742	692	343	457	171	360	259	322	396	421	377	395	439	236	438	335	291	444	1143	568	906	523	939	1259	1229	701	337
2900041M22Rik	5	2	1	4	4	1	4	7	6	3	3	5	14	16	12	14	17	11	15	25	14	4	12	8	18	17	10	36	13	21	16	17	14	17	6	9	13	15	19	24	12	5	15	5	6	8	20	4	6
2900052L18Rik	234	138	159	111	151	141	125	168	95	82	121	155	90	56	90	102	123	97	69	75	79	101	100	148	114	148	91	218	92	123	161	114	82	135	77	38	104	137	146	175	78	53	141	80	103	112	116	78	40
2900053O20Rik	7	6	9	15	8	11	18	15	6	11	10	5	15	12	11	18	14	8	16	17	7	7	23	10	9	15	4	27	6	18	9	13	12	13	6	9	12	8	16	30	14	4	20	24	15	17	13	11	2
2900055J20Rik	5	3	4	11	3	4	4	9	4	10	2	4	64	79	63	92	86	53	87	166	82	60	68	74	4	7	3	11	5	8	9	10	10	5	5	6	6	9	10	19	82	36	59	78	67	95	84	44	17
2900056M20Rik	37	31	35	10	20	23	44	37	32	6	14	9	15	13	7	25	24	49	2	6	34	46	11	39	68	71	46	95	77	63	64	52	62	64	73	38	67	75	67	103	102	45	91	42	90	91	82	44	20
2900060B14Rik	0	0	0	0	0	0	0	0	0	0	0	0	0	0	0	0	0	0	0	0	0	0	0	0	0	0	0	0	0	0	0	0	0	0	0	0	0	0	0	0	0	0	0	0	0	0	0	0	0
2900072N19Rik	0	0	0	0	0	0	0	0	0	0	0	0	0	0	0	0	0	0	0	0	0	0	0	0	3	7	4	20	4	2	1	0	2	7	0	5	3	2	3	6	5	2	3	1	2	2	2	2	0
2900076A07Rik	111	95	113	90	78	94	77	117	91	92	73	121	68	66	77	106	119	64	75	95	76	73	91	78	143	157	83	268	91	135	151	143	110	121	117	82	107	157	141	199	165	86	152	111	139	141	124	106	49
2900079G21Rik	13	13	6	11	6	7	6	6	7	9	2	6	8	12	15	16	21	13	17	29	14	8	11	13	32	23	19	97	22	24	15	13	15	15	12	10	13	23	24	28	42	10	33	36	28	36	25	32	8
2900089D17Rik	61	85	97	140	104	113	87	128	125	142	82	124	52	33	46	93	84	95	94	93	136	83	110	54	9	19	10	11	6	8	10	14	10	14	14	11	9	8	18	20	31	12	28	16	26	34	38	14	6
2900092C05Rik	0	0	0	0	0	0	0	0	0	0	0	0	0	0	0	0	0	0	0	0	0	0	0	0	0	0	0	0	0	0	0	0	0	0	0	0	0	0	0	0	1	0	0	0	0	0	0	0	0
2900093L17Rik	2	4	2	0	1	3	2	6	2	7	1	6	0	0	0	1	1	2	2	0	1	1	0	5	0	3	2	10	1	6	1	0	5	7	0	3	6	2	2	8	14	2	13	12	4	0	2	8	1
2900097C17Rik	0	0	0	0	0	0	0	0	0	0	0	0	0	0	0	0	0	0	0	0	0	0	0	0	0	0	0	0	0	0	0	0	0	0	0	0	0	0	0	0	0	0	0	0	0	0	0	0	0
3000002C10Rik	62	36	62	50	44	60	52	57	54	45	37	57	76	47	76	97	127	73	79	118	87	80	88	79	102	96	44	163	69	97	121	90	102	80	56	37	89	101	105	137	131	75	136	141	130	141	155	93	55
3010001F23Rik	37	31	38	33	31	30	19	25	32	54	28	27	22	9	12	12	15	7	6	21	14	13	12	11	37	30	23	58	31	40	37	23	33	32	23	14	12	35	32	48	9	13	30	22	12	12	12	15	3
3010003L10Rik	2	0	3	0	1	0	0	2	1	0	0	0	2	1	0	0	1	1	0	1	0	0	0	3	0	0	1	0	0	0	0	1	1	0	0	0	0	1	2	0	5	1	1	4	4	1	3	2	1
3010003L21Rik	2	3	2	3	1	4	3	1	3	6	2	2	1	1	2	5	2	4	3	2	3	1	0	2	1	2	1	6	0	2	1	2	0	3	3	0	1	2	0	1	0	1	1	0	0	1	3	1	1
3010026O09Rik	185	149	162	161	132	156	146	171	148	213	160	248	90	106	102	164	118	128	161	163	91	101	118	103	152	192	97	435	169	189	160	143	155	184	115	98	175	189	165	195	86	58	108	133	111	126	112	74	40
3100002H09Rik	0	0	0	0	0	0	0	0	0	0	0	0	0	0	0	0	0	0	0	0	0	0	0	0	0	0	0	1	1	0	1	0	0	0	0	0	0	0	0	0	0	0	1	2	6	3	2	1	0
3100003L05Rik	0	0	0	0	0	0	1	1	1	2	0	0	2	1	0	2	3	2	1	2	0	1	4	0	1	1	0	2	0	2	0	0	1	1	1	0	0	0	0	1	2	2	1	3	2	0	1	1	0
3110001I22Rik	53	69	65	56	43	58	46	70	90	46	33	46	32	40	41	42	38	47	35	49	60	51	30	31	54	60	27	168	50	72	51	64	61	89	70	53	79	58	64	124	73	36	49	66	65	77	33	39	10
3110002H16Rik	980	831	844	841	852	826	788	954	896	746	730	885	530	508	581	850	807	640	616	680	722	608	653	633	1205	1289	638	2117	883	1207	1208	1053	1112	1221	1069	624	1241	1194	1073	1622	853	459	882	755	884	953	916	513	299
3110004A20Rik	0	0	0	0	0	0	0	0	0	0	0	0	0	0	0	0	0	0	0	0	0	0	0	0	0	0	0	0	0	0	0	0	0	0	0	0	0	0	0	0	0	0	0	0	0	0	0	0	0
3110007F17Rik	90	87	77	91	86	93	104	123	107	52	71	56	52	44	49	62	67	69	53	53	61	52	50	72	203	232	111	444	164	219	178	182	204	272	193	130	174	204	190	291	117	96	128	127	130	148	149	103	55
3110009E18Rik	13	13	16	14	11	15	14	6	18	20	16	15	13	18	19	17	14	14	26	23	14	6	22	17	18	21	12	45	18	20	19	14	22	19	19	8	16	14	11	26	28	14	27	31	29	22	16	13	6
3110018I06Rik	0	0	0	0	0	0	0	0	0	0	0	0	0	0	0	0	0	0	0	0	0	0	1	0	1	0	0	0	0	0	0	0	0	0	0	0	0	0	0	0	0	0	0	0	0	0	0	0	0
3110021A11Rik	14	12	15	11	9	11	14	15	9	9	13	14	3	6	0	6	3	8	2	5	5	1	2	4	12	11	10	16	9	6	16	11	6	9	8	3	7	9	8	12	3	1	5	5	2	6	3	4	2
3110021N24Rik	139	126	124	74	107	110	144	156	114	24	66	36	48	25	21	67	61	79	9	12	87	81	34	77	70	137	69	244	95	116	86	115	107	142	92	53	91	124	117	175	48	27	67	25	40	52	64	26	12
3110035E14Rik	0	0	0	0	0	0	0	0	0	0	0	0	0	0	0	0	0	0	0	0	0	0	0	0	713	777	336	1297	476	682	474	541	611	751	543	325	634	593	489	843	2547	1286	825	665	666	2012	3485	1443	434
3110039M20Rik	0	0	0	0	0	0	0	0	0	0	0	1	69	66	73	89	100	79	51	108	132	89	85	80	0	0	0	0	0	0	0	1	0	0	0	0	0	0	0	0	150	54	91	106	120	140	94	73	30
3110040N11Rik	61	51	39	67	44	42	45	58	65	96	40	49	110	76	90	108	103	76	109	120	84	76	93	74	114	124	73	309	94	120	85	103	120	134	104	74	132	108	104	145	163	74	142	198	124	172	138	83	57
3110043A19Rik	22	7	13	15	17	12	5	8	11	22	10	12	9	11	9	19	19	5	7	13	15	7	7	16	9	11	1	6	4	10	6	5	4	8	13	8	6	6	10	18	5	2	11	3	4	7	5	0	5
3110043O21Rik	723	680	695	680	664	622	706	814	814	484	544	586	496	426	442	658	695	542	435	502	719	507	487	545	1238	1335	608	2410	973	1324	1080	1067	1119	1380	1146	722	1390	1227	1165	1829	942	463	795	755	951	1059	827	545	254
3110045C21Rik	5	8	7	7	9	9	10	8	6	5	7	4	15	10	10	13	15	10	17	23	11	5	7	12	12	17	10	47	10	33	9	14	22	14	10	10	11	9	17	20	15	8	10	18	13	21	12	9	6
3110047P20Rik	685	552	543	524	502	518	556	594	609	312	454	438	174	305	193	389	260	353	183	278	338	379	235	127	570	753	302	819	421	580	693	553	586	692	684	442	759	711	622	896	293	88	134	80	136	256	278	143	41
3110052M02Rik	161	141	115	76	133	89	109	156	157	34	95	64	82	79	73	115	126	108	46	43	132	137	81	134	299	334	173	641	213	271	252	232	245	343	238	171	327	329	301	454	228	118	208	220	229	308	229	133	70
3110053B16Rik	89	59	74	80	81	72	86	104	89	38	77	57	136	131	112	207	183	196	117	67	193	139	125	157	105	105	48	195	103	95	70	83	90	88	99	69	100	77	92	111	119	63	102	97	158	139	119	71	31
3110056K07Rik	230	230	211	197	197	166	220	225	238	176	156	172	123	102	140	170	177	132	159	148	190	153	153	165	238	287	126	559	180	245	278	252	253	296	368	195	264	299	290	440	245	124	214	284	249	299	210	152	61
3110057O12Rik	589	486	542	380	455	422	477	567	485	214	366	391	246	216	235	382	404	344	157	200	420	339	289	393	549	788	405	960	519	629	755	671	554	716	626	380	607	679	598	953	583	310	560	426	549	677	536	370	145
3110062M04Rik	134	121	122	114	119	109	89	121	118	137	84	147	128	111	143	198	217	130	154	197	199	136	121	169	134	151	79	284	101	162	121	117	115	117	93	61	113	123	150	211	138	65	112	117	133	170	149	71	38
3110067C02Rik	11	3	8	5	5	5	7	10	11	0	6	4	3	5	9	16	16	14	3	5	10	14	5	18	18	9	4	16	10	18	8	16	10	23	7	8	11	17	11	27	21	10	16	9	21	29	20	10	8
3110070M22Rik	3	7	9	12	10	10	4	11	10	13	10	3	7	9	14	9	16	18	12	19	16	7	8	13	12	9	10	35	13	15	7	12	9	9	7	6	9	21	16	14	13	10	16	18	14	30	18	7	6
3110079O15Rik	0	1	0	0	1	0	1	0	0	0	0	0	11	3	7	10	5	3	2	5	5	6	4	7	0	2	0	0	0	0	1	1	0	1	1	0	0	0	0	2	8	6	4	11	7	2	9	1	2
3110082I17Rik	107	62	66	68	68	69	63	79	98	116	67	96	134	136	112	202	177	129	131	164	119	91	133	76	101	113	58	221	85	87	83	85	78	123	66	48	108	98	104	149	111	79	124	177	141	135	124	78	37
3110082J24Rik	16	14	17	23	14	10	7	11	17	18	15	30	6	6	5	17	6	6	17	12	6	4	7	7	0	0	0	0	0	0	0	0	0	0	0	0	0	0	0	0	0	0	0	0	0	0	0	0	0
3110083C13Rik	12	13	11	22	12	15	12	25	23	19	12	14	9	6	8	7	15	9	14	8	8	5	5	12	23	21	10	43	9	13	13	16	24	14	15	6	22	20	18	22	13	5	6	11	14	13	11	11	7
3110099E03Rik	0	0	0	0	0	0	0	1	0	0	0	0	2	3	2	4	3	5	1	3	7	3	2	0	1	0	1	0	0	1	0	2	0	0	1	1	0	1	0	0	6	2	1	4	6	4	3	3	0
3222401L13Rik	125	99	127	99	104	77	116	111	109	47	92	88	29	18	19	44	44	28	27	32	58	28	22	40	217	207	107	498	178	208	216	158	191	225	200	114	234	216	211	316	145	48	88	92	145	118	111	48	32
3300002A11Rik	1	0	1	0	1	1	0	1	2	0	1	1	3	0	1	0	0	1	0	5	0	0	1	3	0	1	0	1	0	1	1	0	0	2	3	1	2	0	1	2	1	0	0	4	1	3	2	1	1
3300002I08Rik	9	4	2	4	4	6	5	9	5	7	3	2	1	6	1	8	8	3	1	6	8	8	5	7	32	29	15	62	17	29	20	29	24	42	19	18	33	27	26	48	24	14	25	24	28	29	19	10	14
3300005D01Rik	0	0	0	0	0	0	0	0	0	0	0	0	0	0	0	0	0	0	0	0	0	0	0	0	0	0	0	0	0	0	2	0	0	1	0	0	0	0	0	0	0	0	0	0	0	0	0	0	0
3425401B19Rik	11	6	9	4	5	2	9	6	5	2	3	2	5	3	4	0	9	12	4	3	7	2	3	6	3	8	1	13	5	8	9	30	8	13	7	1	12	11	10	19	10	7	9	9	14	12	16	5	6
3632451O06Rik	3014	2651	2832	2634	2677	2576	2815	3005	3216	1977	2081	2295	386	319	244	454	355	442	318	360	430	284	358	292	3406	3631	1773	5822	2552	3767	3085	2661	3154	4021	3306	2156	3929	3848	3470	5144	405	347	521	467	487	607	540	338	195
3632454L22Rik	191	174	174	111	188	112	202	264	167	51	108	93	15	15	19	28	36	24	21	14	30	36	26	34	209	194	127	364	156	207	234	168	153	237	224	125	245	224	264	360	53	27	59	30	58	48	36	30	14
3830403N18Rik	5	4	1	1	5	2	1	3	1	3	2	0	2	5	3	4	6	1	1	0	4	2	2	3	2	1	2	8	2	3	0	3	2	4	1	1	5	6	2	6	2	1	4	5	1	4	3	1	0
3830406C13Rik	393	348	337	397	374	363	379	429	465	327	326	347	454	406	381	617	617	546	456	513	623	494	486	427	737	851	385	1815	573	824	664	598	709	915	577	409	744	690	684	1083	708	386	788	795	770	879	691	499	249
3830408C21Rik	21	23	14	11	22	20	19	22	11	26	15	12	7	14	22	20	22	12	18	24	23	26	22	14	15	18	11	20	13	15	27	23	11	10	22	12	12	20	20	31	21	7	28	11	32	15	19	13	6
3830417A13Rik	0	0	0	0	0	0	0	0	0	0	0	0	0	0	0	0	0	0	0	0	0	0	0	0	0	0	1	2	0	0	0	0	1	0	0	0	0	0	0	1	0	0	0	0	0	0	0	0	0
3930402G23Rik	1	5	1	2	2	2	5	4	3	4	3	0	2	0	0	1	0	0	3	2	2	0	1	3	5	2	4	12	1	4	2	4	7	5	2	7	5	0	7	10	3	2	4	1	3	3	2	1	0
4430402I18Rik	2269	2206	2221	2768	2193	2303	2245	2793	2691	2056	1869	2279	3315	3012	3063	4391	4449	3433	3258	3852	4216	3470	3152	3555	66	92	50	173	60	66	57	49	79	73	58	46	84	69	78	127	70	23	74	84	63	82	59	58	25
4631405J19Rik	0	0	0	0	0	0	0	0	0	0	0	0	0	0	0	0	0	0	0	0	0	0	0	0	7	11	4	22	7	14	13	8	18	3	12	5	9	11	10	16	3	0	3	1	2	0	1	6	2
4631405K08Rik	0	0	0	0	0	0	0	0	0	0	0	0	0	0	0	0	0	0	0	0	0	0	0	0	0	0	0	0	0	0	0	0	0	0	0	0	0	0	0	0	0	0	0	0	0	0	0	0	0
4632404H12Rik	272	232	247	223	206	197	217	234	187	173	201	274	220	177	173	305	271	258	181	234	252	206	246	263	305	328	151	471	229	296	321	258	259	338	240	154	283	280	281	466	275	166	354	245	296	343	293	201	91
4632411P08Rik	3	2	4	3	5	6	2	5	2	3	3	3	9	16	7	17	24	12	14	11	15	17	9	16	1	8	5	20	8	13	7	5	7	12	11	2	11	9	10	10	17	12	23	24	21	22	12	10	5
4632415L05Rik	174	179	164	125	164	132	192	221	180	33	113	74	108	73	64	140	166	155	52	69	146	128	106	156	143	180	85	354	141	179	154	147	129	181	115	96	174	186	196	281	107	66	121	84	126	177	142	58	23
4632419I22Rik	3643	3638	3472	2643	2871	2623	3439	3995	3553	2028	2653	2479	2070	1857	1780	2897	3248	2662	1392	2044	3432	2877	1977	3069	762	929	443	1497	626	873	784	715	758	959	725	468	879	767	747	1172	507	334	532	417	555	585	566	336	163
4632427E13Rik	164	105	133	126	85	87	107	110	94	308	159	236	90	59	80	113	95	84	113	135	77	56	83	115	153	185	106	235	129	154	225	169	139	141	124	51	144	193	148	230	133	84	149	101	161	148	191	91	58
4632428C04Rik	20	16	17	25	27	25	12	36	42	14	13	24	26	32	34	61	51	32	31	19	50	27	44	34	87	111	36	157	86	80	63	58	67	94	77	51	106	70	82	94	40	18	37	39	30	50	53	23	6
4632428N05Rik	76	70	61	58	64	71	83	81	72	38	48	56	135	126	117	207	244	163	145	133	195	130	136	148	616	681	277	1117	479	578	513	544	624	692	539	351	679	520	516	773	960	490	834	666	964	1103	997	535	246
4632433K11Rik	82	58	64	70	61	61	49	65	60	79	77	62	46	37	59	47	82	61	60	66	58	39	63	45	50	69	34	117	50	73	71	58	48	63	43	28	67	64	39	79	50	34	55	37	61	43	61	40	12
4632434I11Rik	19	16	24	19	16	14	18	17	15	9	15	18	16	17	19	20	39	28	22	9	11	20	14	21	16	22	11	46	12	16	12	21	14	23	19	5	30	21	22	41	25	21	47	38	42	33	17	13	13
4731417B20Rik	0	0	0	0	0	0	0	0	0	0	0	0	0	0	0	0	0	0	0	0	0	0	0	0	0	0	0	0	0	0	0	0	0	0	0	0	0	0	0	0	0	0	0	0	0	0	0	0	0
4731419I09Rik	26	25	29	28	28	23	19	26	30	32	26	38	25	24	22	29	30	30	32	29	31	26	17	25	35	28	18	14	16	17	35	24	18	26	27	13	19	15	26	30	28	13	28	11	33	30	29	19	8
4732414G09Rik	8	4	3	7	7	3	5	5	4	7	3	6	14	5	10	10	12	9	10	10	5	8	12	3	6	9	5	20	9	12	3	8	9	13	7	5	9	15	5	10	15	6	10	7	15	3	13	5	5
4732418A04Rik	7	6	8	4	2	11	3	18	9	3	0	4	5	5	1	4	4	2	3	2	5	1	7	2	18	13	4	17	4	16	13	8	10	10	6	3	16	9	8	20	2	3	4	6	3	4	4	1	1
4732419C18Rik	6	2	5	3	1	2	3	4	2	3	2	4	2	1	1	3	5	3	3	7	1	1	3	0	7	6	2	10	4	7	10	8	8	5	9	4	10	7	5	7	4	6	10	5	10	3	13	8	2
4732440D04Rik	0	0	0	0	0	0	0	0	0	0	0	0	0	0	0	0	0	0	0	0	0	0	0	0	2	2	3	16	4	5	13	5	9	5	11	3	3	7	12	8	6	3	7	2	8	4	4	0	5
4732444A12Rik	38	29	26	24	20	26	16	30	35	30	24	32	12	9	9	18	18	11	14	12	13	9	10	21	10	13	5	22	3	10	7	11	11	5	9	4	12	4	6	12	9	5	9	10	8	15	3	4	4
4732447D17Rik	0	0	0	0	0	0	0	0	0	0	0	0	0	0	0	0	0	0	0	0	0	0	0	0	79	58	55	42	65	83	97	126	66	75	81	46	67	95	135	185	46	22	48	19	76	54	70	29	12
4732456N10Rik	0	0	2	0	0	1	0	0	0	0	1	1	0	0	0	0	1	0	0	2	0	0	0	2	4	7	2	13	3	7	2	5	3	3	2	5	6	1	1	6	0	0	1	0	0	0	0	0	0
4732463B04Rik	16	9	9	11	15	22	13	11	11	8	14	9	6	10	10	18	20	20	13	15	12	18	16	18	19	34	11	35	15	29	25	37	24	44	24	17	20	25	22	39	21	12	25	10	28	26	45	8	10
4732465J04Rik	2	4	5	4	5	1	1	3	3	6	2	6	1	2	3	3	4	3	2	8	9	3	3	2	24	36	22	40	36	27	58	45	33	21	38	21	30	27	30	50	45	29	45	48	49	50	52	37	17
4732471J01Rik	32	27	31	20	22	24	21	29	18	18	23	27	20	9	12	23	10	16	25	10	16	17	23	21	6	8	2	7	9	3	5	6	2	5	7	0	4	1	4	14	5	3	7	2	1	2	1	3	3
4732487G21Rik	278	246	293	306	260	227	246	301	293	387	259	314	204	195	211	291	272	216	232	307	292	196	252	204	306	360	195	607	272	310	279	277	287	373	269	171	356	311	334	498	261	153	272	232	292	347	241	181	92
4732490B19Rik	0	1	0	0	0	0	0	0	1	1	0	0	0	1	0	1	0	0	0	0	0	1	1	1	0	0	0	2	0	0	1	0	2	1	0	0	1	0	0	0	0	0	0	0	0	0	0	0	0
4732491K20Rik	130	89	109	97	112	108	105	94	101	90	91	120	54	40	35	66	63	64	59	45	59	33	72	51	163	174	91	336	156	174	165	150	157	200	100	82	165	197	152	252	60	38	58	67	69	73	71	42	21
4831440E17Rik	23	15	12	14	12	11	24	25	14	6	18	12	9	8	8	15	26	18	8	13	16	19	17	28	28	27	18	50	18	32	40	17	21	25	27	6	29	23	41	46	36	14	42	16	38	25	47	13	13
4833403I15Rik	0	0	0	0	0	0	0	0	1	0	0	1	2	0	1	0	0	1	0	0	1	0	0	0	0	1	0	0	1	2	0	1	0	1	2	1	1	2	1	2	0	0	1	0	0	0	0	1	0
4833407H14Rik	0	0	0	0	0	0	0	0	0	0	0	0	0	0	0	0	0	0	0	0	0	0	0	0	0	4	1	2	2	2	1	0	2	1	3	2	0	1	3	3	2	0	1	1	0	1	0	0	0
4833412C05Rik	0	0	0	4	0	1	1	1	3	0	0	4	4	3	10	10	4	2	6	4	2	7	9	1	1	2	0	4	1	1	0	3	2	5	1	0	2	2	0	2	2	2	5	1	1	5	5	3	1
4833413E03Rik	0	0	0	0	0	0	0	0	0	0	0	0	0	0	0	1	0	1	0	0	0	0	0	0	0	0	0	0	0	0	1	1	0	0	0	0	0	1	1	0	0	0	0	0	1	3	1	0	0
4833417C18Rik	17	13	13	11	13	8	12	13	11	11	8	12	0	0	2	4	5	3	3	5	2	1	2	1	24	27	17	47	18	21	31	26	21	34	28	8	16	20	22	35	3	2	7	5	4	9	8	5	2
4833418N02Rik	22	11	10	11	8	12	13	18	12	11	11	10	17	14	15	18	34	27	13	27	27	22	27	26	18	22	8	33	19	11	15	13	22	19	14	9	13	15	14	27	34	16	39	22	42	41	45	23	6
4833418N17Rik	0	0	0	0	0	0	0	0	0	0	0	0	0	0	0	0	0	0	0	0	0	0	0	0	0	0	0	0	0	0	0	0	0	0	0	0	0	0	0	0	0	0	0	0	0	0	0	0	0
4833420G17Rik	1132	957	1107	1081	1052	1039	974	1176	1178	1049	914	1133	644	661	712	955	970	790	698	865	958	712	662	723	1203	1315	641	2262	888	1275	1213	1168	1027	1261	1177	749	1272	1262	1270	1779	1056	567	1094	999	1013	1205	939	775	325
4833422C13Rik	313	301	232	180	280	234	322	319	328	66	177	138	310	275	238	470	523	517	147	211	502	407	293	469	368	499	247	690	400	421	424	432	371	535	372	283	491	482	498	676	621	260	542	327	681	694	592	321	165
4833422M21Rik	7	9	5	3	4	10	4	11	9	10	7	11	2	11	8	13	10	7	5	12	14	13	12	11	15	13	9	20	14	11	14	16	15	10	19	8	10	18	18	28	21	4	28	16	29	19	16	6	4
4833423E24Rik	2	1	2	2	2	2	1	4	4	3	1	5	1	0	0	2	2	0	0	0	0	0	1	0	8	12	4	16	3	7	8	9	3	10	6	2	6	10	6	1	0	0	3	2	1	0	0	0	0
4833424O15Rik	535	516	504	500	531	457	564	621	620	269	405	425	1231	1141	1097	1688	1847	1341	845	1146	1942	1686	1123	1591	643	851	390	1115	506	642	645	549	725	896	570	490	800	640	661	1014	2087	808	1572	1364	1698	1984	1587	942	405
4833427F10Rik	0	0	0	0	0	0	1	0	0	0	0	0	0	0	0	0	0	0	0	0	0	0	0	0	0	0	0	1	0	0	0	0	0	1	0	0	0	1	0	0	0	0	0	0	0	0	0	0	0
4833427G06Rik	7	7	6	2	8	3	11	6	4	17	0	8	2	1	2	2	11	12	5	3	0	4	2	8	5	9	5	23	5	15	9	8	13	12	7	9	15	13	9	10	20	5	13	22	10	13	9	7	4
4833428L15Rik	0	0	0	0	0	1	1	1	0	1	4	0	0	1	0	0	0	0	0	0	0	0	1	1	0	0	0	0	0	0	1	0	0	0	0	1	0	1	0	0	0	0	0	2	0	0	0	0	0
4833439L19Rik	3989	3816	4261	4141	3588	3460	3513	4057	4525	3336	3150	4081	2947	2790	2706	4095	3946	3211	3001	3119	4069	2875	2883	3006	4637	4808	2203	9122	3704	4928	4364	3668	4144	4521	4173	2701	4951	4629	3958	6458	4179	2047	3538	4241	3694	4642	3926	2317	1203
4921501E09Rik	0	0	0	0	0	0	0	0	0	1	0	0	0	0	2	1	0	0	1	0	6	0	0	1	0	0	0	0	0	1	0	0	0	0	0	0	0	0	0	0	1	0	0	0	0	1	0	0	0
4921504A21Rik	78	64	74	58	54	47	66	90	63	47	51	64	23	20	27	36	26	34	14	24	17	22	23	23	63	69	61	165	82	87	71	62	83	81	59	39	77	90	72	119	34	28	49	41	30	31	33	24	15
4921504E06Rik	0	1	0	0	0	1	1	0	0	0	0	1	0	0	0	0	1	0	0	1	1	1	0	3	1	3	0	2	0	0	0	0	0	0	0	0	0	1	0	1	1	0	1	0	2	0	0	0	0
4921507G05Rik	0	1	0	1	0	0	0	0	1	4	0	1	0	0	0	1	0	1	0	5	0	0	4	0	1	0	0	0	0	2	0	0	1	1	1	0	2	0	0	1	0	0	1	2	1	1	3	1	0
4921507L20Rik	0	0	0	0	0	0	0	0	0	0	0	0	0	0	0	0	0	0	0	0	0	0	0	0	5	6	8	12	6	6	5	8	9	4	12	7	8	8	12	15	8	4	6	5	9	10	10	4	4
4921507P07Rik	22	11	17	10	14	13	19	25	12	2	11	13	1	4	1	4	4	6	0	2	1	3	1	4	67	91	47	188	82	85	90	91	60	100	46	33	77	93	83	118	14	10	19	13	14	18	17	11	7
4921508A21Rik	7	7	3	5	3	8	6	4	11	19	6	8	4	4	3	10	4	4	4	5	7	6	2	1	24	32	10	34	13	24	24	30	21	13	26	11	14	15	15	30	15	15	21	10	21	27	28	12	4
4921508D12Rik	0	0	0	0	0	0	0	0	0	0	0	0	0	0	0	0	0	0	0	0	0	0	0	0	0	0	0	2	0	0	0	0	0	1	0	0	0	0	0	0	0	0	0	1	0	0	0	0	0
4921508M14Rik	0	0	0	0	0	0	0	0	0	0	0	0	0	0	1	0	0	0	0	0	0	0	0	0	0	0	0	1	0	0	0	0	0	0	0	0	0	0	0	0	0	0	0	0	0	0	0	0	0
4921509A06Rik	0	0	0	0	0	0	0	0	0	0	0	0	0	0	0	0	0	0	0	0	0	0	0	0	0	0	0	0	0	0	0	0	0	0	0	0	0	0	0	0	0	0	0	0	0	0	0	0	0
4921509C19Rik	0	0	0	0	0	0	0	1	0	0	0	0	0	0	0	0	0	1	0	0	0	0	0	0	1	0	0	0	0	0	0	0	0	0	0	0	0	0	0	0	0	0	0	0	0	0	0	0	0
4921511C20Rik	0	0	0	0	0	0	0	0	0	0	0	0	0	0	0	0	0	0	0	0	0	0	0	0	0	0	0	0	0	0	0	0	0	0	0	0	0	0	0	0	0	0	0	0	0	0	0	0	0
4921511H03Rik	0	0	0	0	2	0	0	0	0	0	0	0	0	0	0	0	0	1	1	1	0	0	1	0	1	0	0	0	0	0	0	0	0	0	0	1	1	2	0	0	0	0	0	0	0	0	0	0	0
4921511M17Rik	0	0	0	0	0	0	0	0	0	0	0	0	0	0	0	0	0	0	0	0	0	0	0	0	0	0	0	0	0	0	0	0	0	0	0	0	0	0	0	0	0	0	0	0	0	0	0	0	0
4921513D11Rik	23	22	10	9	19	16	17	25	16	4	10	6	13	6	4	15	12	14	5	4	18	14	4	6	21	20	10	27	16	28	26	11	19	22	20	8	15	14	22	43	18	10	8	5	10	14	14	10	3
4921513I03Rik	1	0	0	1	0	0	1	1	1	0	0	0	0	0	0	1	1	0	0	0	0	0	0	1	1	1	0	0	1	1	0	2	0	1	0	0	1	0	0	0	0	0	0	0	0	0	1	1	0
4921514A10Rik	39	31	74	36	32	28	36	33	44	16	22	37	23	22	24	27	25	16	15	14	32	22	20	26	36	69	19	79	29	46	41	50	33	52	51	29	41	47	47	63	32	17	30	25	27	43	33	27	10
4921515E04Rik	0	0	0	0	0	0	1	1	0	1	0	0	1	1	2	0	1	1	1	0	0	2	1	1	0	0	0	0	0	0	0	0	0	0	0	0	0	0	0	0	0	0	0	0	0	0	0	0	0
4921517D22Rik	0	0	0	0	0	0	0	0	0	0	0	0	0	0	0	0	0	0	0	0	0	0	0	0	0	0	0	0	0	0	0	1	0	1	0	0	0	1	0	0	0	1	0	0	1	0	0	0	0
4921518J05Rik	76	71	67	38	52	48	47	62	62	16	33	56	50	48	47	83	111	56	24	33	93	74	57	66	1	7	2	1	3	4	6	4	2	0	7	3	5	3	5	6	4	2	7	2	7	15	10	5	2
4921518K17Rik	0	0	0	0	0	0	0	1	0	1	0	3	3	0	2	1	1	0	0	0	1	0	0	0	2	2	2	6	2	2	2	3	1	0	4	0	3	1	6	3	2	1	1	1	5	7	2	4	0
4921522H14Rik	0	0	0	0	0	0	0	0	0	0	0	0	0	0	0	0	0	0	0	0	0	0	0	0	0	0	0	0	0	0	0	1	0	0	1	0	1	0	1	1	1	1	0	0	0	1	2	0	0
4921522P10Rik	6	8	9	9	12	4	3	16	4	13	9	9	14	11	14	23	17	11	16	18	17	14	14	16	10	10	7	19	11	9	19	11	10	11	16	9	13	5	10	11	24	5	15	16	24	27	14	13	7
4921523L03Rik	5	9	4	4	4	5	8	10	9	3	1	3	6	4	4	7	9	10	7	6	9	5	4	13	0	1	1	3	0	1	2	4	0	0	1	4	0	0	2	0	0	1	1	0	2	0	1	0	0
4921524J17Rik	315	355	325	385	369	312	347	394	405	278	274	318	387	311	355	471	511	378	361	373	501	299	387	369	392	378	208	850	267	401	329	257	295	376	326	239	369	369	327	520	491	193	357	489	407	505	361	223	121
4921524L21Rik	0	0	0	0	0	0	0	0	0	0	1	0	0	0	0	0	0	0	0	0	0	0	0	0	0	0	0	0	0	0	0	0	0	0	0	0	0	0	0	0	0	0	0	0	0	0	0	0	0
4921525B02Rik	12	12	13	4	8	10	11	13	12	2	5	3	7	3	2	7	8	15	2	3	7	13	10	13	11	17	14	17	16	17	39	28	11	10	19	13	16	18	17	20	22	14	24	6	29	42	25	13	12
4921528I07Rik	0	0	0	0	0	0	0	0	0	0	0	0	0	0	0	0	0	0	0	0	0	0	0	0	0	0	0	4	2	3	1	0	0	4	1	0	0	2	0	2	2	1	4	1	0	3	0	0	0
4921530D09Rik	0	0	0	0	0	0	0	0	0	0	0	0	0	0	0	0	0	0	0	0	0	0	0	0	10	18	8	36	7	22	14	17	21	9	19	5	16	14	16	11	32	13	29	24	28	30	34	19	12
4921530L18Rik	4	3	2	4	1	6	3	3	3	7	1	5	2	1	2	4	3	5	3	1	4	7	5	6	4	4	3	22	6	7	4	2	9	7	3	3	8	8	7	13	7	2	9	7	7	11	1	4	1
4921530L21Rik	0	0	0	1	0	0	0	0	0	0	0	0	1	1	0	0	1	0	0	1	0	1	0	1	2	2	0	3	0	0	0	1	0	1	0	1	1	0	1	2	0	0	0	0	0	0	0	0	0
4921531C22Rik	62	41	39	41	34	41	40	51	45	34	31	52	47	36	32	36	48	35	30	45	31	35	43	38	49	62	30	105	36	57	52	37	54	54	39	31	61	55	61	96	59	21	44	38	62	59	48	32	14
4921534H16Rik	2	3	1	1	0	0	1	2	3	1	1	3	0	0	1	0	3	0	2	0	0	0	2	0	3	0	0	0	3	2	0	1	0	0	1	1	1	4	0	4	2	0	3	0	1	0	1	2	0
4921536K21Rik	13	14	14	20	8	8	13	20	16	6	12	16	22	10	15	20	14	8	12	7	20	19	12	17	19	20	6	16	9	10	16	13	14	15	9	9	16	12	14	15	27	12	19	14	18	24	17	6	4
4921539E11Rik	1	2	1	1	0	0	0	0	1	1	0	1	0	0	0	0	1	0	0	1	0	2	0	0	0	0	0	0	3	1	1	0	1	0	1	0	0	1	2	0	1	1	0	0	0	0	2	0	2
4922501C03Rik	586	505	507	411	486	441	516	609	601	303	325	446	271	285	287	509	462	428	237	257	580	387	351	472	556	698	295	721	436	611	634	542	544	687	581	354	607	579	655	964	587	292	571	341	595	703	600	355	221
4922501L14Rik	119	84	77	69	90	78	117	133	113	43	54	50	155	138	168	254	322	213	110	95	274	224	161	242	189	212	99	210	182	235	246	241	236	256	172	100	229	212	213	357	359	188	328	118	359	402	370	153	90
4922502B01Rik	0	0	0	0	0	0	0	0	0	0	0	0	0	0	0	0	0	0	0	0	0	0	0	0	87	113	67	210	94	89	123	93	91	144	64	58	114	111	100	146	141	85	183	160	110	137	133	99	45
4922502D21Rik	0	0	0	0	0	0	0	0	0	0	0	0	0	0	0	0	0	0	0	0	0	0	0	0	0	0	0	1	0	0	0	0	0	0	1	0	0	0	0	0	0	0	0	0	0	0	0	0	0
4922505E12Rik	0	0	0	0	1	0	0	0	0	0	0	0	0	0	0	1	0	0	0	0	1	1	0	1	0	0	0	0	0	0	0	0	1	1	0	0	0	0	1	0	0	0	0	0	2	2	0	1	0
4930401G09Rik	0	0	0	0	0	0	0	0	0	0	0	0	0	0	0	0	0	0	0	0	0	0	0	0	0	0	0	0	0	0	0	0	0	0	0	0	0	0	0	0	0	0	0	0	0	0	0	0	0
4930401O10Rik	0	0	0	0	0	0	0	0	0	0	0	0	0	0	0	0	0	0	0	0	0	0	0	0	0	0	0	0	0	0	0	0	0	0	0	0	0	0	0	0	0	0	0	0	0	0	0	0	0
4930401O12Rik	0	0	0	0	0	0	0	0	0	0	0	0	0	0	0	0	0	0	0	0	0	0	0	0	0	0	0	0	0	0	0	0	0	0	0	0	0	0	0	0	0	0	0	0	0	0	0	0	0
4930402F06Rik	0	0	0	0	0	0	0	0	0	0	0	0	0	0	1	0	1	1	0	0	0	0	0	0	0	0	0	0	0	1	0	1	0	0	0	1	0	0	0	0	1	0	2	0	0	3	0	0	0
4930402H24Rik	4340	3850	3810	3294	3176	3057	3643	4181	4109	3238	3035	3415	2723	2174	2366	3480	3706	3144	2635	2955	3567	2896	2599	3460	4677	5821	2665	6202	3928	5248	5221	5196	5180	5569	5290	2920	5763	5251	4815	7356	4712	3112	5530	3384	5519	6354	5304	3414	1691
4930402K13Rik	0	0	0	0	0	0	0	0	0	0	0	0	0	0	0	0	0	0	0	0	0	0	0	0	0	0	0	0	0	0	0	0	0	0	0	0	0	0	0	0	0	0	0	0	0	0	0	0	0
4930403D09Rik	0	0	0	0	0	0	0	0	0	0	0	0	0	0	0	0	0	0	0	0	0	0	0	0	0	0	0	0	0	0	0	0	0	0	0	0	0	0	0	0	0	0	0	0	0	0	0	0	0
4930403O15Rik	0	0	0	0	0	0	0	0	0	0	0	0	0	0	0	0	0	0	0	0	0	0	0	0	0	0	1	0	0	0	0	0	0	0	1	0	0	0	0	2	1	2	1	1	0	1	0	1	0
4930404A10Rik	0	0	0	0	0	0	0	0	0	0	0	0	0	0	0	0	0	0	0	0	0	0	1	0	1	0	0	1	0	0	0	1	0	0	0	0	0	0	0	0	0	0	0	0	0	0	0	0	0
4930404H24Rik	0	0	0	0	0	0	0	0	0	0	0	0	0	0	0	0	0	0	0	0	0	0	0	0	0	0	0	0	0	0	0	0	0	0	0	0	0	0	0	0	0	0	0	0	0	0	0	0	0
4930404I05Rik	827	799	824	917	710	719	627	858	848	1062	714	943	299	246	329	439	484	278	321	482	369	329	362	331	696	686	398	1085	508	602	649	539	495	584	614	360	620	647	754	1051	408	220	420	365	464	435	368	298	120
4930404N11Rik	301	264	317	332	279	267	259	305	315	190	250	303	130	125	125	204	181	177	139	158	220	131	145	150	157	160	67	301	128	162	113	138	138	143	130	85	166	150	159	166	78	50	79	81	73	110	74	44	26
4930405A21Rik	0	0	0	0	0	0	0	0	0	0	0	0	0	0	0	0	0	0	0	0	0	0	0	0	20	22	9	30	8	30	13	12	11	20	16	13	20	16	25	27	7	1	7	5	6	7	11	4	3
4930405D11Rik	1	0	0	0	0	0	0	0	0	0	0	0	0	0	0	0	0	0	0	0	0	0	0	0	0	0	0	0	0	0	0	0	0	0	0	1	0	0	0	0	0	0	0	0	0	0	0	0	0
4930405H06Rik	0	0	0	0	0	0	0	0	0	0	0	0	0	0	0	0	0	0	0	0	0	1	0	0	0	0	0	0	0	1	1	0	0	0	0	0	0	0	0	0	0	0	0	0	0	1	0	0	0
4930405O22Rik	0	0	0	0	0	0	1	0	0	0	0	0	0	1	0	0	0	0	0	0	1	0	0	0	0	0	0	2	1	0	0	0	0	1	0	0	0	1	0	0	2	0	1	0	0	1	0	0	1
4930405P13Rik	292	221	247	303	238	258	242	298	349	331	218	358	138	146	142	199	209	172	178	161	167	142	124	176	0	0	1	4	2	1	2	1	1	1	0	0	0	1	0	2	1	2	1	0	1	3	0	0	0
4930406D18Rik	0	0	0	0	0	0	0	0	0	0	0	0	0	0	0	0	0	0	0	0	0	0	1	0	0	0	0	0	0	0	0	0	0	0	0	0	0	0	0	0	0	0	0	0	0	0	0	0	0
4930407G08Rik	0	0	0	0	0	0	0	0	0	0	0	0	0	0	0	0	1	2	0	0	0	0	0	0	0	0	2	2	0	0	0	0	0	1	0	0	0	0	0	2	1	1	1	0	0	1	0	0	0
4930407I10Rik	0	0	1	0	0	0	0	0	0	0	0	0	1	0	0	0	0	0	0	0	0	0	0	1	0	0	0	0	0	0	0	0	0	0	0	0	0	2	0	0	0	0	0	0	0	0	0	0	0
4930408O17Rik	0	1	1	0	1	2	1	0	1	4	0	4	1	0	0	1	1	0	4	0	0	0	1	1	1	1	0	4	0	3	0	1	1	1	1	1	1	2	1	0	3	1	0	0	1	2	2	0	0
4930412B13Rik	0	0	0	0	0	0	1	0	0	0	0	0	0	0	0	0	0	0	0	0	0	0	0	0	0	0	0	0	0	0	0	0	0	0	0	0	0	0	0	0	0	0	0	0	0	0	0	0	0
4930412C18Rik	96	72	64	78	62	82	74	112	74	52	56	64	55	33	29	49	51	63	47	31	61	32	35	58	180	179	83	298	116	187	143	123	131	165	146	110	162	164	156	239	61	31	75	66	65	108	81	34	19
4930412D23Rik	0	0	0	0	0	0	0	0	0	0	0	0	0	0	0	0	0	0	0	0	0	0	0	0	0	0	0	0	0	0	0	0	0	0	0	0	0	0	0	0	0	0	0	0	0	0	0	0	0
4930412F09Rik	1	0	0	0	0	0	0	0	0	0	0	1	0	0	1	1	1	1	0	3	0	0	1	0	0	0	0	0	0	0	0	0	0	0	0	0	0	0	0	0	0	0	0	0	0	0	0	0	0
4930412L05Rik	2	1	3	1	0	1	1	0	0	1	0	2	0	1	1	1	0	1	0	2	1	0	1	1	2	2	2	8	4	2	0	0	1	2	1	2	1	2	3	1	2	0	4	2	5	4	3	1	0
4930412M03Rik	0	0	0	0	0	0	0	0	0	0	0	0	0	0	0	0	0	0	0	0	0	0	0	0	3	3	2	2	0	1	1	3	3	0	1	2	0	4	4	2	2	0	0	1	4	0	1	1	0
4930412O13Rik	0	0	0	0	0	0	0	0	0	0	0	0	0	0	0	0	0	0	0	0	0	0	0	0	0	0	0	2	0	2	1	0	1	1	0	0	3	0	0	0	0	0	0	0	1	0	0	0	0
4930415F15Rik	2	6	2	2	2	6	6	7	5	3	2	3	5	2	1	8	3	2	2	0	6	8	2	1	3	0	2	2	3	5	2	2	1	3	3	1	1	4	4	6	0	2	5	2	4	2	1	0	0
4930415H17Rik	0	0	0	0	0	0	0	0	0	0	0	0	0	0	0	0	0	0	0	0	0	0	0	0	0	0	0	0	0	0	0	0	0	0	0	0	0	0	0	0	0	0	0	0	0	0	0	0	0
4930415L06Rik	0	0	0	0	0	0	0	0	0	0	0	0	0	0	0	0	0	0	0	0	0	0	0	0	0	0	0	0	0	0	0	0	0	0	0	0	0	0	0	0	0	0	0	0	0	0	0	0	0
4930415O20Rik	0	0	1	1	0	1	1	1	0	3	0	1	0	0	0	1	1	0	0	0	0	0	0	1	1	3	0	5	1	2	0	2	2	3	2	0	1	0	0	3	1	1	0	1	2	0	0	0	0
4930417H01Rik	46	59	48	25	42	39	49	62	40	4	24	7	11	13	13	27	23	45	3	2	50	48	12	42	2	2	1	3	2	2	3	3	3	4	2	0	3	3	1	4	2	0	4	4	2	1	3	2	1
4930417O22Rik	0	0	0	0	0	0	0	0	0	0	0	0	0	0	0	1	0	0	1	0	0	0	0	0	0	0	0	0	0	0	0	0	0	0	0	0	0	0	0	0	0	0	0	0	0	0	0	0	1
4930418C01Rik	0	0	0	0	0	0	0	0	0	0	0	0	0	0	0	0	0	0	0	0	0	0	0	0	0	0	0	0	0	0	0	0	0	0	0	0	0	0	0	0	0	0	0	0	0	0	0	0	0
4930419G24Rik	13	18	20	9	20	15	31	28	24	2	12	9	20	25	27	38	41	39	21	4	48	26	14	48	1	1	0	0	0	0	1	0	0	0	0	1	0	0	1	0	0	0	0	2	1	1	1	0	0
4930421P07Rik	0	0	0	0	0	0	0	0	0	0	0	0	0	0	0	0	0	0	0	0	0	0	0	0	0	0	0	0	0	0	0	0	0	0	0	0	0	0	0	0	0	0	0	0	0	0	0	0	0
4930422G04Rik	225	195	181	151	126	187	157	229	156	90	157	153	80	70	78	132	132	137	52	66	140	83	105	122	209	234	143	304	210	247	247	262	228	198	194	120	191	210	296	417	172	102	204	112	194	229	168	134	51
4930423M02Rik	0	0	0	0	0	0	0	0	0	0	0	0	0	0	0	0	0	0	0	0	0	1	0	0	0	0	0	0	0	0	0	0	0	0	0	0	0	0	0	0	1	0	0	0	0	0	0	1	0
4930423O20Rik	0	0	0	0	0	0	0	0	0	0	0	0	0	0	0	0	0	0	0	0	0	0	0	0	35	36	16	48	21	27	44	30	25	25	40	23	35	35	27	55	34	21	22	15	44	45	52	19	10
4930425F17Rik	1	0	3	2	2	1	0	2	3	5	1	2	5	0	1	1	3	3	0	6	2	4	4	2	10	16	6	19	8	7	11	6	3	3	7	1	6	7	10	12	6	6	7	6	11	9	12	11	1
4930426D05Rik	8	3	4	9	15	9	13	17	20	2	2	5	16	13	10	36	26	35	41	24	33	30	41	51	46	44	18	64	20	31	30	36	28	52	24	17	28	32	28	33	18	30	48	52	19	43	25	27	21
4930426I24Rik	6	1	2	2	0	4	1	3	0	1	1	2	3	2	3	2	3	5	2	2	3	3	2	0	8	3	5	12	1	5	2	2	1	9	6	3	1	7	3	8	1	4	4	5	5	8	6	6	2
4930426L09Rik	8	8	2	4	6	7	6	11	6	2	4	6	8	10	12	11	9	9	3	9	10	7	4	6	5	19	7	21	12	13	11	12	8	7	7	1	6	9	11	22	16	5	11	6	11	11	17	12	2
4930427A07Rik	33	24	20	28	23	25	21	25	32	27	18	31	31	22	23	32	34	37	26	23	35	21	28	23	54	67	27	89	40	70	43	49	47	51	42	28	64	50	53	70	38	27	69	72	49	65	46	38	25
4930428D18Rik	0	0	0	0	0	0	0	0	0	0	0	0	0	0	0	0	0	0	0	0	0	0	0	0	0	0	0	0	0	0	0	0	0	0	0	0	0	0	0	0	0	0	0	0	0	0	0	0	0
4930428N03Rik	0	0	0	0	0	0	0	1	0	0	0	0	0	0	0	0	0	0	0	0	0	0	0	0	0	0	0	0	0	0	0	0	0	0	0	0	0	0	0	0	0	0	0	0	0	0	0	0	0
4930429B21Rik	69	69	58	49	60	66	71	72	73	20	29	43	110	99	89	179	186	167	80	69	214	150	108	126	68	97	39	145	62	75	63	53	66	87	62	47	78	72	78	102	160	68	118	99	121	188	134	76	42
4930429F24Rik	12	6	6	12	5	5	7	8	11	2	6	8	37	34	45	57	62	52	30	40	58	39	55	47	10	9	3	20	12	11	4	12	9	12	13	3	13	5	12	25	66	37	82	47	73	90	63	50	19
4930430A15Rik	0	0	1	0	0	1	0	0	0	0	0	2	0	0	0	0	0	0	0	1	0	0	0	0	0	0	0	0	0	0	0	0	0	0	0	0	0	0	0	0	0	0	0	0	0	0	0	0	0
4930430D24Rik	0	0	0	0	0	0	0	0	0	0	0	0	0	0	0	0	0	0	0	0	0	0	0	0	0	0	0	0	0	0	0	0	0	0	0	0	0	0	0	0	0	0	0	0	0	0	0	0	0
4930430E12Rik	0	0	0	0	0	1	0	0	0	0	0	0	0	0	0	1	0	0	0	0	0	0	1	0	0	0	0	4	0	0	0	0	0	0	0	1	1	0	1	2	0	0	2	0	1	1	1	0	0
4930430F08Rik	304	266	285	214	270	256	325	344	319	36	185	128	177	136	158	225	227	241	64	70	271	204	167	239	672	705	354	1484	462	650	548	552	626	863	578	394	737	648	645	961	475	250	445	441	436	581	416	309	138
4930430J20Rik	0	0	0	0	0	0	0	0	0	0	0	0	0	0	0	0	0	0	0	0	0	0	0	0	1	1	0	0	0	0	0	0	0	0	0	0	0	0	0	0	0	0	0	0	0	0	0	0	0
4930430O22Rik	0	0	0	0	0	0	0	0	0	0	0	0	0	0	0	0	0	0	0	0	0	0	0	0	0	4	1	1	0	0	0	0	1	0	0	0	0	0	2	0	0	0	0	0	0	0	0	1	0
4930431F12Rik	6	9	5	7	8	2	3	4	2	15	6	5	9	2	6	2	8	3	7	11	9	1	3	5	14	17	11	26	10	22	13	23	9	11	10	7	8	13	16	23	9	11	16	16	7	17	13	13	3
4930431P03Rik	5	12	10	2	5	6	5	11	5	6	6	5	4	3	4	5	7	3	4	8	4	10	5	4	6	10	6	12	9	8	6	10	8	14	3	5	10	7	7	14	5	4	5	1	2	6	7	6	1
4930432B10Rik	10	8	9	6	9	6	6	7	9	3	4	2	6	7	4	8	6	3	4	7	6	6	8	6	4	9	7	15	6	14	8	3	10	3	7	5	12	8	13	19	14	4	6	14	12	15	14	9	1
4930432E11Rik	5	0	4	4	1	0	5	4	5	0	1	3	0	0	0	0	0	1	0	0	0	0	0	0	7	4	1	6	0	8	6	6	6	5	4	4	4	6	6	9	0	0	1	0	0	1	1	0	0
4930432K09Rik	0	0	0	0	0	0	0	0	0	0	0	0	0	0	0	0	0	0	0	0	0	0	0	0	0	0	0	0	0	0	0	0	0	0	0	0	0	0	0	0	0	0	0	0	0	0	0	0	0
4930432K21Rik	57	41	40	53	40	49	36	38	48	64	45	70	43	39	56	73	32	49	33	51	54	33	47	53	66	69	35	118	47	76	55	49	51	81	44	25	60	59	56	77	33	13	43	35	36	43	43	20	17
4930432L08Rik	1	0	0	0	0	1	0	2	0	0	0	0	0	0	1	0	1	0	1	1	0	0	0	0	2	0	1	1	2	1	1	0	0	0	2	0	1	1	0	1	0	0	0	0	1	0	0	0	0
4930432M17Rik	0	0	0	0	0	0	0	0	0	0	0	0	0	0	0	0	0	0	0	0	0	0	0	0	0	0	0	0	0	0	0	0	0	0	0	0	0	0	0	0	0	0	0	0	0	0	0	0	0
4930433I11Rik	0	0	0	0	0	0	0	0	0	0	0	0	0	0	0	0	0	0	0	0	0	0	0	0	0	0	0	0	0	0	0	0	0	0	0	0	0	0	0	0	0	0	0	0	0	0	0	0	0
4930433N12Rik	0	0	0	0	0	0	0	0	0	0	0	0	0	0	0	0	0	0	0	0	0	0	0	0	0	1	0	0	0	0	0	1	0	1	0	0	0	2	1	0	0	0	1	0	0	0	0	0	0
4930435E12Rik	0	0	0	0	0	0	0	0	0	0	0	0	0	0	0	0	0	0	0	0	0	0	0	0	0	0	0	0	0	0	0	0	0	0	0	0	0	0	0	0	0	0	0	0	0	0	0	0	0
4930435H24Rik	0	0	0	0	0	0	0	0	0	0	0	0	0	0	0	0	0	0	0	0	0	0	0	0	0	0	0	0	0	0	0	0	0	0	0	0	0	0	0	0	0	0	0	0	0	0	0	0	0
4930438A08Rik	0	0	0	1	0	2	1	0	0	0	0	1	0	0	0	0	0	0	1	0	1	0	2	0	0	0	3	1	0	0	0	0	0	2	0	0	1	1	0	0	0	0	0	0	0	0	0	0	0
4930438E09Rik	7	13	5	7	6	5	13	10	6	0	5	3	0	0	0	0	0	0	0	0	0	1	0	0	0	0	0	0	0	0	0	0	0	0	0	0	0	0	0	0	0	0	0	0	0	0	0	0	0
4930439A04Rik	0	0	0	0	0	0	0	0	0	0	0	0	0	0	0	0	0	0	0	0	0	0	0	0	0	1	0	0	0	0	0	0	0	0	0	1	0	0	1	0	0	0	0	0	0	0	1	1	0
4930440I19Rik	0	0	0	0	0	1	0	0	0	0	0	0	0	0	0	0	0	0	0	0	0	0	0	0	0	0	0	0	0	0	0	0	1	0	0	0	0	0	0	0	0	0	0	0	0	0	0	0	0
4930441J16Rik	0	0	0	0	0	0	0	0	0	0	0	0	0	0	0	0	0	0	0	0	0	0	0	0	0	0	0	0	0	0	0	0	0	0	0	0	0	0	0	0	0	0	0	0	0	0	0	0	0
4930441O14Rik	66	45	31	37	44	43	49	70	66	29	44	29	51	47	46	54	55	78	46	53	82	84	60	54	50	84	42	115	42	56	62	51	62	63	40	29	73	44	59	86	45	34	61	62	60	58	52	55	17
4930442H23Rik	0	0	0	0	0	0	0	0	0	0	0	0	0	0	0	0	0	0	1	0	0	0	0	1	0	1	0	1	0	0	0	1	0	0	0	0	0	0	0	0	2	0	0	0	1	0	0	0	0
4930442J19Rik	0	0	0	0	0	0	0	0	0	0	0	0	0	0	0	0	0	0	0	0	0	0	0	0	0	0	0	0	0	0	0	0	0	0	0	0	0	0	0	0	0	0	0	0	0	0	0	0	0
4930442L01Rik	0	0	0	0	0	0	0	0	0	0	0	0	0	0	0	0	0	0	0	0	0	0	0	0	0	0	0	0	0	0	0	0	0	0	0	0	0	0	0	0	0	0	0	0	0	0	0	0	0
4930443B20Rik	3	2	2	6	0	1	2	3	4	1	1	2	6	9	7	7	8	8	9	6	13	7	5	7	0	0	0	1	0	0	0	1	0	0	0	0	0	0	0	1	0	0	1	1	0	2	3	0	0
4930443O20Rik	2	0	0	0	0	0	0	0	0	0	0	1	0	0	1	0	1	0	0	0	0	1	0	0	1	0	1	0	1	1	0	0	1	1	0	0	1	2	0	0	0	0	0	0	1	0	3	0	0
4930444E06Rik	0	0	0	1	0	0	0	0	0	0	0	0	0	0	0	0	0	0	0	0	0	0	0	0	0	0	0	0	0	0	0	1	0	0	1	1	0	0	2	0	0	0	0	1	0	0	1	0	0
4930444G20Rik	0	3	0	1	0	2	2	0	1	0	0	0	0	1	0	1	0	3	1	0	2	0	0	0	2	1	0	3	1	4	1	0	1	3	1	1	1	1	1	1	0	4	0	0	2	0	3	1	0
4930444M15Rik	0	1	1	2	0	2	0	0	0	0	1	7	0	2	2	1	2	0	2	4	1	1	4	1	2	0	2	3	2	1	0	0	1	3	0	0	0	2	0	0	1	2	3	2	1	4	1	2	0
4930444P10Rik	2	3	3	4	3	1	1	1	6	12	1	3	4	6	6	6	8	3	6	20	9	1	12	4	3	4	1	4	2	4	3	3	2	3	2	2	4	4	6	8	12	6	3	2	9	10	5	9	2
4930445B16Rik	5	7	6	4	5	3	3	0	6	20	2	15	4	4	6	7	7	2	7	6	6	7	6	3	0	0	1	0	2	2	0	0	1	0	1	0	0	0	0	2	1	0	1	0	2	1	0	1	0
4930445N08Rik	0	0	0	0	0	0	0	0	0	0	0	0	0	0	0	0	0	0	0	0	0	0	0	0	0	0	0	0	0	0	0	0	0	0	0	0	0	0	0	0	0	0	0	0	0	0	0	0	0
4930445N18Rik	0	2	1	0	0	0	0	0	0	0	0	0	0	0	0	0	0	2	0	1	0	0	0	0	1	1	1	1	2	0	3	1	0	0	1	0	2	0	1	0	2	0	0	0	1	0	0	1	0
4930447A16Rik	0	0	0	0	0	0	0	0	0	0	0	0	0	0	0	0	0	0	0	0	0	0	0	0	1	0	0	0	0	0	0	0	0	0	0	0	0	0	0	0	0	0	0	0	0	0	0	0	0
4930447C04Rik	65	43	36	64	84	62	73	104	78	35	27	33	207	206	216	299	341	298	194	193	325	285	248	183	234	274	122	416	205	200	205	220	172	189	173	134	197	214	191	282	353	177	365	162	369	389	360	234	83
4930447F04Rik	0	0	0	0	0	0	0	0	0	0	0	0	0	0	0	0	0	0	0	0	0	0	0	0	0	0	0	0	0	0	0	0	0	0	0	0	0	0	0	0	0	0	0	0	0	0	0	0	0
4930447M23Rik	7	8	8	6	12	7	11	15	9	1	4	2	34	38	26	62	54	60	19	29	73	63	48	55	21	32	15	75	24	29	22	17	25	34	12	14	12	22	17	26	97	52	111	94	87	117	103	49	30
4930448D08Rik	0	0	0	0	0	0	0	0	0	0	0	0	0	0	0	0	0	1	0	0	0	0	1	0	0	0	0	1	0	0	0	0	1	0	0	0	0	1	0	0	0	0	0	0	0	0	0	0	0
4930448E22Rik	2	2	1	1	1	0	0	2	0	3	3	0	1	0	2	0	1	0	1	0	1	0	0	0	7	3	1	10	6	3	4	2	4	4	4	4	5	5	3	4	2	0	1	3	0	1	2	0	0
4930448H16Rik	0	0	0	0	0	0	0	0	0	0	0	0	0	0	0	0	0	0	0	0	0	0	0	0	0	0	0	0	0	0	0	0	0	0	0	0	0	0	0	0	0	0	0	0	0	0	0	0	0
4930448K12Rik	0	0	0	0	0	0	0	0	0	0	0	0	0	0	0	0	0	0	0	0	0	0	0	0	0	0	0	0	0	0	0	0	0	0	0	0	0	0	0	0	0	0	0	0	0	0	0	0	0
4930448K20Rik	0	0	0	0	0	0	0	0	0	0	0	0	0	0	0	0	0	0	0	0	0	0	0	0	0	0	0	0	0	0	0	0	0	0	0	0	0	0	0	0	0	0	0	0	0	0	0	0	0
4930448N21Rik	4	4	3	1	1	2	6	2	2	4	3	2	120	67	108	110	146	127	83	79	124	112	95	139	0	2	0	3	0	0	3	1	0	0	3	0	3	1	1	0	17	6	13	4	12	13	9	1	4
4930449A18Rik	0	0	0	0	0	0	0	0	0	0	0	0	0	0	0	0	0	0	0	0	0	0	0	0	0	0	0	0	0	0	0	0	0	0	0	0	0	0	0	0	0	0	0	0	0	0	0	0	0
4930449E01Rik	0	1	0	0	0	0	0	0	0	0	0	0	0	0	0	0	0	0	0	0	0	0	0	0	0	0	0	0	0	0	0	0	0	0	0	0	0	0	0	0	0	0	1	0	0	0	0	0	0
4930449I24Rik	0	0	0	0	0	0	0	0	0	0	0	0	0	0	0	0	0	0	0	0	0	0	0	0	0	0	0	0	0	0	0	0	0	0	0	0	0	0	0	0	0	0	0	0	0	0	0	0	0
4930451C15Rik	32	12	15	15	18	17	34	22	20	11	9	8	26	11	16	19	50	38	31	14	32	27	21	57	31	40	22	37	34	53	43	33	43	60	34	16	41	47	32	60	87	29	109	77	65	121	61	41	28
4930451E10Rik	20	9	3	17	14	13	12	18	11	24	6	19	12	17	14	15	13	13	20	34	11	5	15	12	1	2	0	0	0	2	2	0	1	1	0	0	0	3	3	3	1	3	0	0	1	4	0	1	0
4930451G09Rik	40	31	41	37	35	33	40	33	50	38	23	46	82	51	72	78	85	58	75	86	77	48	84	69	81	66	34	113	36	63	46	55	62	56	54	19	64	54	43	82	68	44	93	77	84	95	91	57	32
4930451I11Rik	0	0	0	0	0	1	0	0	0	0	0	0	0	0	0	1	0	0	0	0	0	0	0	0	0	0	0	1	0	0	0	0	0	0	0	0	0	0	0	2	1	0	0	0	0	0	1	0	0
4930452B06Rik	72	60	44	101	103	75	67	112	94	44	54	51	167	202	167	286	238	255	203	188	273	203	173	159	157	175	66	333	147	164	159	150	157	211	145	100	167	180	151	225	198	124	179	201	204	233	201	106	61
4930452L02Rik	0	4	2	4	1	5	1	0	1	2	1	4	1	1	0	1	1	0	1	1	3	0	1	1	1	3	3	3	1	1	1	0	0	2	2	1	0	1	1	3	0	0	1	1	1	3	1	0	0
4930453H23Rik	1	0	0	0	0	0	0	1	0	0	0	0	0	0	1	0	0	0	1	0	0	0	0	0	0	0	0	1	0	1	0	0	0	0	0	0	0	0	1	0	1	1	1	0	0	1	0	1	0
4930453N24Rik	695	652	666	682	671	599	631	710	764	602	549	601	483	445	443	710	656	583	496	543	614	533	512	533	927	964	470	2130	666	918	753	754	883	1050	849	569	1046	826	862	1238	669	398	642	712	705	748	608	466	231
4930453O03Rik	2	1	0	0	4	1	1	3	1	0	1	0	0	0	0	0	0	0	1	0	0	0	0	0	0	0	0	1	0	1	0	0	0	1	0	2	0	1	1	0	0	0	0	0	0	0	0	0	0
4930455B14Rik	0	0	0	0	0	0	0	0	0	0	0	0	0	0	0	0	0	0	0	0	0	0	0	0	0	2	0	0	0	0	0	1	1	0	0	0	0	0	1	1	0	0	0	1	0	0	0	0	0
4930455D15Rik	1	0	0	2	0	1	5	1	2	3	2	1	4	0	1	1	4	3	5	4	3	0	3	3	0	0	0	0	0	0	0	0	0	0	1	0	0	0	0	0	0	0	0	0	0	0	0	0	1
4930455G09Rik	10	8	8	14	8	3	8	5	10	20	13	11	2	5	3	1	2	0	2	0	3	1	0	0	17	9	10	39	7	12	10	5	11	7	10	4	9	9	6	17	3	2	4	0	2	6	0	1	1
4930455H04Rik	0	0	0	1	0	0	0	0	0	0	0	0	0	0	0	0	0	0	0	0	0	1	0	0	1	0	0	0	0	0	0	0	0	0	0	0	0	0	0	0	1	0	0	0	1	0	1	0	0
4930456L15Rik	0	0	0	0	0	0	0	0	0	1	0	0	0	0	0	0	0	1	0	0	0	0	0	0	0	0	0	0	0	0	0	0	0	0	0	0	0	0	0	0	0	0	0	0	0	0	0	0	0
4930457A20Rik	0	0	0	0	0	0	0	0	0	0	0	0	0	0	0	0	0	0	0	0	0	0	0	0	0	0	0	0	0	0	0	0	0	0	0	0	0	0	0	0	0	0	0	0	0	0	0	0	0
4930458D05Rik	14	18	14	8	15	12	21	18	6	17	11	16	21	12	8	25	30	21	18	18	14	21	20	25	63	63	33	91	49	52	60	59	48	66	50	27	49	52	46	77	69	43	89	58	71	82	64	48	42
4930461C15Rik	4	1	2	4	4	1	3	3	3	2	1	0	2	2	5	4	5	6	1	2	5	2	8	2	2	0	2	8	2	3	4	6	3	4	1	1	3	2	1	6	5	1	9	2	5	4	7	5	1
4930461G14Rik	1	0	0	0	0	0	0	0	1	3	0	0	0	0	0	0	0	0	0	0	3	0	0	1	1	0	0	2	0	0	0	0	1	0	2	0	1	3	0	2	3	0	0	0	0	4	0	0	0
4930463O16Rik	0	0	0	0	0	0	0	0	0	0	0	0	0	0	0	0	0	0	0	0	0	0	0	0	0	0	0	0	0	1	0	1	0	0	1	0	0	0	0	0	0	0	1	0	0	0	0	0	0
4930465A12Rik	0	0	0	0	0	0	0	0	0	0	0	0	0	0	0	0	0	0	0	0	0	1	0	0	0	0	0	0	0	0	0	0	0	0	0	0	0	0	0	0	0	0	0	0	0	0	0	0	0
4930465K10Rik	0	0	0	1	0	0	1	0	1	0	1	1	1	0	0	1	0	1	0	0	2	0	0	1	1	0	0	4	0	2	1	1	0	2	0	0	3	0	0	1	1	1	0	0	2	2	1	0	1
4930465M20Rik	0	0	0	0	0	0	0	0	0	0	0	0	0	0	3	2	3	0	0	2	0	0	2	2	0	0	0	0	0	0	0	0	0	0	0	0	0	0	0	0	1	0	0	2	7	6	1	1	1
4930466F19RIK	19	18	15	5	3	6	8	14	16	2	8	6	11	4	5	10	17	13	0	3	22	19	10	21	24	20	5	4	13	16	19	18	13	14	40	24	24	21	25	33	31	15	18	13	32	12	35	28	4
4930466I24Rik	0	0	0	0	0	0	0	0	0	0	0	0	0	0	0	0	0	0	0	0	1	0	0	1	0	0	0	0	0	0	1	0	0	0	0	0	1	0	1	0	0	0	0	0	0	0	0	0	0
4930467D21Rik	0	0	0	0	0	0	0	0	0	0	0	0	0	1	0	0	0	0	0	0	0	0	1	0	0	0	0	0	0	0	1	0	0	0	0	0	0	1	0	0	0	0	0	0	0	0	0	0	0
4930467E23Rik	0	0	0	0	0	0	0	0	0	0	0	0	0	0	0	0	0	0	0	0	0	0	0	0	0	0	0	0	0	0	0	0	0	0	0	0	0	0	0	0	0	0	0	0	0	0	0	0	0
4930467K11Rik	0	0	0	0	0	0	0	0	1	1	0	0	0	0	0	0	0	0	0	0	0	0	0	0	0	1	0	3	0	0	0	0	0	0	0	0	0	0	0	0	1	0	0	0	0	1	0	1	0
4930468A15Rik	0	0	0	0	0	0	0	0	0	0	0	0	0	0	0	0	0	0	0	0	0	0	0	0	0	0	0	0	0	0	0	0	0	0	0	0	0	0	0	0	0	0	0	0	0	0	0	0	0
4930469B13Rik	0	0	0	0	0	0	0	0	0	0	0	0	0	0	0	0	0	0	0	0	0	0	0	0	0	0	0	0	0	0	0	0	0	0	0	0	0	0	0	0	0	0	0	0	0	0	0	0	0
4930469G21Rik	0	0	0	0	0	1	1	5	1	1	1	2	3	2	0	3	2	4	5	10	4	5	5	4	1	1	1	1	1	3	1	1	1	2	3	2	1	1	4	4	8	7	10	7	9	9	11	5	4
4930469K13Rik	22	19	25	22	20	18	18	21	16	3	9	10	35	36	27	64	71	34	29	34	57	43	42	37	0	0	0	0	0	1	0	0	0	0	0	1	0	0	0	1	0	0	0	0	0	0	0	0	0
4930470G03Rik	3570	2986	3095	2773	2824	2550	2908	3620	3266	1546	2202	2431	1759	1509	1665	2630	2820	2163	1189	1448	2955	2315	1888	2279	675	769	417	1178	550	691	759	739	622	706	714	446	753	783	810	1200	622	296	568	355	640	741	666	312	145
4930470P17Rik	0	0	0	0	0	0	0	0	0	0	0	0	1	1	3	4	2	1	4	1	0	1	0	1	1	1	0	2	0	0	1	1	0	2	1	0	0	0	0	0	1	1	4	3	2	2	1	2	1
4930471C04Rik	13	14	19	17	8	7	10	11	18	15	11	16	1	1	3	4	2	2	0	1	5	1	0	4	5	8	3	3	5	8	4	7	4	5	7	4	6	5	4	4	2	1	1	1	1	1	2	1	0
4930471C06Rik	0	0	0	0	0	0	0	0	0	0	0	0	0	0	0	0	0	0	0	0	0	0	0	0	0	0	0	0	0	0	0	0	0	0	0	0	0	0	0	0	0	0	0	0	0	0	0	0	0
4930471D02Rik	0	0	0	0	0	0	0	0	0	0	0	0	0	0	0	0	0	0	0	0	0	0	0	0	0	0	0	0	0	0	0	0	0	0	1	0	0	0	0	0	0	0	0	0	0	0	0	0	0
4930471I20Rik	265	212	231	165	237	224	236	264	272	78	164	161	127	89	99	166	157	149	75	85	180	130	108	144	0	1	0	0	0	1	0	0	0	0	0	0	0	0	0	0	0	0	0	0	0	1	0	0	0
4930471M09Rik	0	0	0	0	0	0	0	0	0	0	0	0	0	0	1	0	0	0	1	0	0	0	1	0	0	1	0	0	0	0	0	0	0	0	0	0	0	1	1	1	1	0	1	2	1	0	1	0	0
4930473A02Rik	1478	1329	1424	1661	1389	1296	1290	1384	1548	2075	1177	1846	1337	1238	1353	1884	1825	1324	1716	2101	1554	1229	1314	1245	3	3	1	19	2	5	3	6	3	7	2	2	4	5	2	2	3	0	5	0	1	4	3	2	1
4930473D10Rik	0	0	0	0	0	0	0	0	0	0	0	0	0	0	0	0	0	0	0	0	0	0	0	0	0	0	1	0	0	0	0	0	0	0	0	0	0	1	0	0	0	0	0	0	0	0	0	0	0
4930474H06Rik	358	448	393	463	389	282	327	408	395	444	305	395	20	31	32	45	45	36	35	46	44	40	27	25	7	11	9	27	6	13	15	5	6	13	10	6	4	16	9	14	3	2	2	0	2	3	0	0	1
4930474N05Rik	0	0	0	0	0	0	0	0	0	0	0	0	0	0	0	0	0	0	0	0	0	0	0	0	0	0	0	0	0	0	0	0	0	0	0	0	0	1	0	0	0	0	0	0	0	0	0	0	0
4930477E14Rik	0	0	0	0	0	0	0	0	0	0	0	0	0	0	0	0	0	0	0	0	0	0	0	0	0	0	0	0	0	0	0	0	0	0	0	0	0	0	0	0	0	0	0	0	0	0	0	0	0
4930478K11Rik	11	6	9	7	8	12	5	18	15	1	5	5	18	23	23	20	23	40	10	8	29	21	18	25	0	1	1	4	1	0	0	1	0	0	0	0	0	1	0	1	1	1	0	0	1	0	0	1	0
4930479D17Rik	8	6	4	1	4	6	4	4	0	8	3	2	8	4	6	6	11	11	6	7	8	5	5	8	5	5	1	16	6	8	7	5	1	5	9	2	7	5	5	9	14	2	12	12	10	18	12	9	5
4930480E11Rik	0	0	0	0	0	0	0	0	0	0	0	0	0	0	0	0	0	0	0	0	0	0	0	0	0	0	0	0	0	0	0	0	0	0	0	0	0	0	0	0	0	0	0	0	0	0	0	0	0
4930480G23Rik	0	0	0	0	0	0	0	0	0	0	0	0	0	0	0	0	0	0	0	0	0	0	0	0	0	0	0	0	0	0	0	1	0	0	0	0	0	0	0	0	0	0	0	0	0	0	0	0	0
4930480K15Rik	9	20	9	7	16	7	7	10	16	19	9	23	5	0	8	3	5	1	4	3	3	11	5	5	12	6	6	6	7	5	12	15	8	1	9	3	4	8	6	15	1	6	4	2	4	8	3	1	0
4930480K23Rik	50	42	44	29	40	41	42	47	36	23	32	25	34	33	40	41	41	47	47	35	54	41	33	41	72	100	41	126	60	85	97	84	85	95	66	47	77	104	86	143	97	54	117	88	113	130	95	60	25
4930481A15Rik	73	53	57	71	50	44	42	74	72	66	50	69	43	38	39	44	61	46	76	78	31	29	55	41	42	68	42	161	67	65	52	48	62	67	48	37	77	71	75	81	39	19	63	56	60	66	57	38	31
4930481B07Rik	12	7	12	16	10	6	12	12	14	10	5	9	5	6	6	7	7	7	12	3	4	6	5	7	16	16	8	28	7	17	10	26	12	16	16	7	20	21	13	20	12	3	10	9	6	8	16	8	3
4930483C13Rik	0	0	0	0	0	0	0	0	0	0	0	0	0	0	0	0	0	0	0	0	0	0	0	0	0	0	0	0	0	0	0	0	0	0	0	0	0	0	0	0	1	1	1	0	0	1	2	3	0
4930483J18Rik	0	1	0	1	0	2	2	0	0	0	0	0	0	0	0	0	0	1	1	2	0	0	0	0	1	0	0	0	0	0	0	0	0	1	0	0	0	0	0	2	1	1	0	1	0	1	0	0	0
4930483K19Rik	59	56	42	29	60	44	67	84	78	10	36	20	31	39	34	56	48	54	21	25	76	43	23	53	2	4	1	4	2	7	1	4	1	2	6	3	3	1	6	5	1	1	1	2	4	2	3	1	0
4930486F22Rik	1	0	0	0	0	2	0	1	0	1	1	0	0	0	0	0	0	0	0	0	0	1	0	0	0	0	1	0	0	0	0	0	1	0	0	0	0	0	0	2	0	0	0	0	0	0	0	1	0
4930486I03Rik	0	0	0	0	0	0	0	0	0	0	0	0	0	0	0	0	0	0	0	0	0	0	0	0	0	0	0	0	0	0	0	0	0	0	0	0	0	0	0	0	0	0	0	0	0	0	0	0	0
4930486L24Rik	3	5	3	4	6	4	3	2	6	3	6	3	6	4	6	2	6	2	5	1	2	1	6	6	11	8	1	14	5	6	5	7	3	3	4	6	11	3	6	7	2	2	5	6	5	6	2	5	2
4930488B22Rik	0	0	0	0	0	0	0	0	0	0	0	0	0	0	0	0	0	0	0	0	0	0	0	0	0	0	0	1	0	0	0	0	0	0	0	0	1	0	0	0	0	0	0	0	0	0	0	0	0
4930500F10Rik	2	1	2	0	3	1	2	2	4	0	0	1	8	2	5	10	11	12	9	6	9	6	3	4	3	5	1	9	3	1	3	3	7	6	2	1	3	2	4	13	13	6	21	8	22	20	5	5	5
4930500J02Rik	0	3	1	1	1	2	0	3	0	2	1	1	0	3	1	1	1	1	0	1	0	1	1	1	8	14	5	16	5	9	7	5	6	5	3	3	5	4	8	15	4	2	6	6	6	7	2	3	2
4930500M09Rik	8	7	8	5	2	8	8	18	12	0	2	1	2	2	0	2	1	17	0	0	14	14	4	6	0	0	0	1	0	0	0	0	0	0	0	0	0	0	0	0	0	0	0	0	0	0	0	0	0
4930502E09Rik	1	0	0	1	0	0	0	0	0	0	0	1	0	0	0	0	0	1	0	0	0	0	0	0	0	0	1	0	0	0	0	0	0	0	0	0	0	0	0	2	0	0	0	0	0	0	0	0	0
4930502E18Rik	3	1	1	3	0	2	4	6	3	6	1	2	4	1	4	5	6	2	2	0	3	5	5	1	13	14	3	33	8	18	8	6	14	10	7	6	12	6	9	16	0	2	3	7	2	5	5	2	2
4930503B20Rik	0	0	0	0	0	0	0	0	0	0	0	0	0	1	0	0	0	3	0	0	0	1	0	0	0	0	0	0	0	0	0	0	0	1	0	0	0	0	0	1	0	0	0	1	0	0	0	1	0
4930503E14Rik	0	1	0	0	0	0	0	0	0	0	0	1	0	0	0	0	0	0	0	0	0	0	0	0	1	0	1	1	0	0	0	1	0	0	0	0	0	2	1	0	1	0	0	0	0	0	0	1	0
4930503H13Rik	0	0	0	0	0	0	0	0	0	0	0	0	0	0	0	0	1	0	0	0	0	0	0	0	0	0	0	0	0	0	0	0	0	0	0	0	0	0	0	0	0	0	0	1	0	0	0	0	0
4930503L19Rik	257	250	223	176	234	188	316	323	299	23	181	138	105	118	88	162	186	186	45	61	179	169	127	209	330	372	179	692	242	345	306	295	279	386	308	216	326	345	358	559	256	122	278	189	269	285	233	137	73
4930504O13Rik	0	0	0	0	0	0	0	0	0	0	0	0	0	0	0	0	0	0	0	0	0	0	0	0	0	0	0	0	0	0	0	0	0	0	0	0	0	0	0	0	0	0	0	0	0	0	0	0	0
4930505A04Rik	0	0	1	0	2	2	0	3	2	0	2	0	2	2	1	6	5	3	0	0	1	0	1	2	2	3	1	3	0	2	2	1	1	0	0	1	2	0	1	2	6	1	6	4	2	9	3	4	1
4930505G20Rik	0	0	0	0	0	0	0	0	0	0	0	0	0	0	0	0	0	0	0	0	0	0	0	0	0	0	0	0	0	0	0	0	0	0	0	0	0	0	0	0	0	0	0	0	0	0	0	0	0
4930505H01Rik	57	33	47	37	48	41	68	76	64	5	13	26	30	22	6	28	32	42	3	6	31	30	31	42	0	0	0	0	0	0	0	0	0	0	0	0	0	0	1	0	0	0	0	0	0	0	1	0	0
4930505K14Rik	0	0	0	0	0	0	0	0	0	0	0	0	0	0	0	0	0	0	0	0	0	0	0	0	0	0	0	0	0	0	0	0	0	0	0	0	0	0	0	0	0	0	0	0	0	0	0	0	0
4930505M18Rik	0	0	0	0	0	0	0	0	0	0	0	0	0	0	0	0	0	0	0	0	0	0	0	0	1	1	0	0	1	0	1	0	0	1	0	1	1	2	1	1	0	0	1	0	1	0	0	0	0
4930505N22Rik	240	235	205	273	233	227	217	243	268	296	155	268	114	144	129	186	180	151	201	143	131	115	147	115	0	0	2	1	1	0	0	0	0	0	0	0	1	0	0	0	0	0	0	1	0	0	0	0	0
4930505O20Rik	0	0	1	0	0	0	1	0	0	0	0	0	0	0	0	0	0	0	0	0	0	0	0	0	2	0	0	0	1	1	2	0	0	0	3	1	3	3	2	3	7	2	2	1	2	8	2	4	4
4930506C21Rik	69	93	84	108	75	69	84	77	114	107	85	90	65	44	65	86	90	61	78	57	100	61	47	68	96	90	37	203	78	93	85	87	66	118	100	40	100	90	86	117	89	69	109	116	101	153	117	59	37
4930506M07Rik	749	672	611	629	627	496	612	770	852	579	552	650	870	834	899	1218	1306	1081	932	837	1369	921	966	1228	1249	1481	705	2370	1082	1259	1185	1200	1239	1324	1048	678	1305	1277	1066	1700	1558	1060	1985	1802	1828	2346	1861	1176	587
4930507D05Rik	11	18	9	13	14	13	20	11	13	9	8	10	14	12	14	24	23	28	23	10	14	13	9	15	7	14	5	20	12	9	8	10	9	14	5	10	17	7	7	12	19	11	16	16	11	12	15	14	4
4930507D10Rik	0	0	1	0	0	0	0	0	0	0	0	0	1	0	2	0	0	1	0	0	0	1	0	0	0	0	0	0	0	0	0	0	0	0	0	0	0	1	0	0	0	0	0	0	0	0	0	1	0
4930509E16Rik	1	0	1	0	1	0	1	0	1	2	0	0	0	1	0	2	2	0	0	1	1	0	0	0	0	0	0	3	0	0	0	0	3	0	0	0	1	1	1	1	0	0	1	0	0	1	2	0	0
4930509G22Rik	18	15	23	10	12	12	20	22	13	30	11	20	18	15	21	23	32	18	10	25	25	16	16	12	11	24	22	46	29	25	29	26	10	15	28	23	18	27	29	47	36	18	25	23	37	55	25	14	4
4930509K18Rik	0	0	0	0	0	0	0	0	0	0	0	0	0	0	1	0	0	0	0	0	0	0	0	0	1	0	0	0	0	0	0	0	0	0	0	0	0	0	0	0	0	1	1	0	0	0	0	0	0
4930510E17Rik	1	0	0	1	0	0	2	0	0	2	0	0	0	1	0	0	0	0	0	0	0	0	0	0	1	0	0	0	0	0	0	0	0	0	0	0	0	0	0	2	0	0	0	0	0	0	0	0	0
4930511A02Rik	0	0	0	1	0	0	1	0	0	0	1	0	0	0	0	0	0	0	0	0	0	0	0	0	0	1	0	2	0	0	0	2	0	3	0	1	0	0	1	0	0	1	1	0	0	2	0	0	0
4930511F01Rik	1	0	0	0	0	0	0	0	0	0	0	0	0	0	0	0	1	1	0	0	0	0	1	0	0	0	0	0	0	0	0	1	0	1	1	0	0	0	0	0	0	0	0	2	0	0	0	0	0
4930511M06Rik	1200	1155	1084	1252	1053	1007	973	1331	1321	1113	980	1222	267	277	257	371	370	359	288	305	358	296	316	304	94	114	57	128	76	115	121	102	79	74	131	59	87	125	104	146	133	77	122	81	124	132	114	78	30
4930511M11Rik	0	0	0	0	0	0	0	0	0	1	0	0	0	0	0	0	1	0	0	0	0	0	0	0	0	0	0	0	0	0	0	0	3	0	0	1	0	1	0	0	0	0	0	0	0	0	0	0	0
4930511O05Rik	0	0	0	0	0	0	0	0	0	0	0	0	0	0	0	0	0	0	0	0	0	0	0	0	0	0	0	0	0	0	0	0	0	0	0	0	0	0	0	0	0	0	0	0	0	0	0	0	0
4930512B01Rik	24	16	20	16	23	22	30	20	22	1	15	5	6	6	6	6	14	15	0	5	11	5	12	8	36	47	34	105	41	51	35	42	36	48	34	25	35	49	34	64	18	15	21	23	26	25	17	23	13
4930512H18Rik	1	0	0	0	2	0	0	2	0	0	0	2	1	1	0	0	0	0	0	0	0	1	1	1	1	2	0	4	1	2	2	0	0	1	1	1	0	1	2	1	1	2	0	0	2	1	2	0	0
4930512M02Rik	2	2	5	2	1	1	3	3	2	4	4	5	6	4	7	10	7	3	6	6	8	5	1	4	7	7	5	30	8	6	13	12	6	8	7	5	6	10	9	16	18	5	13	18	16	15	13	10	4
4930513N10Rik	9	5	14	8	8	10	8	14	8	9	3	7	6	14	10	18	15	15	11	20	14	12	19	16	6	18	5	21	13	21	13	12	21	17	7	14	9	15	14	25	14	12	28	20	13	20	10	14	5
4930513O06Rik	0	0	0	0	0	0	0	0	0	0	0	0	0	0	0	0	0	0	0	0	0	0	0	0	0	0	0	0	0	0	0	0	0	0	0	0	0	0	0	0	0	0	0	0	0	0	0	0	0
4930515B02Rik	0	0	0	0	0	0	0	0	0	0	0	0	0	0	0	0	0	0	0	0	0	0	0	0	0	0	0	0	0	0	0	0	0	0	0	0	0	0	0	0	0	0	0	0	0	0	0	0	0
4930515G01Rik	3	2	8	1	5	1	3	0	6	3	3	2	7	3	2	1	2	5	2	3	4	2	2	2	5	7	1	12	8	6	7	1	3	13	5	4	6	5	9	5	3	2	5	3	5	8	2	1	1
4930515G13Rik	0	0	0	0	0	0	0	0	0	0	0	0	0	0	0	0	0	0	0	0	0	3	0	0	1	0	1	0	0	0	0	0	2	0	0	0	1	0	0	0	0	0	1	1	0	0	1	1	1
4930515L19Rik	0	0	0	0	0	0	0	0	0	0	0	0	0	0	0	0	0	0	0	0	0	0	0	0	0	0	0	0	0	0	0	0	0	0	0	0	0	0	0	0	0	0	0	0	0	0	0	0	0
4930516B21Rik	92	81	68	62	67	64	55	74	72	39	58	63	47	50	76	84	113	67	32	40	91	75	65	84	57	81	42	79	44	66	86	66	63	78	75	38	72	84	81	93	99	43	67	42	109	109	104	61	20
4930516K23Rik	0	0	0	0	0	0	0	0	0	0	0	0	1	0	0	0	0	0	0	0	0	0	0	0	0	0	0	0	0	0	0	0	0	0	0	0	0	0	0	0	0	0	0	0	0	0	0	0	0
4930517E11Rik	0	0	0	1	0	0	0	0	0	2	0	1	3	1	1	1	4	0	1	1	3	0	3	1	2	0	0	0	0	0	0	1	0	0	2	0	0	0	0	0	0	1	0	2	2	0	1	1	0
4930517O19Rik	0	0	1	0	0	1	0	0	0	0	0	0	0	0	0	1	1	0	0	1	0	0	0	1	2	0	0	1	1	0	0	0	0	1	0	0	0	0	1	2	0	0	1	0	0	1	0	0	0
4930518C09Rik	0	0	0	0	0	0	0	0	0	0	0	0	0	0	0	0	0	0	0	0	0	0	0	0	0	0	0	0	0	0	0	0	0	0	0	0	0	0	0	0	0	0	0	0	0	0	0	0	0
4930518I15Rik	0	0	0	0	0	0	0	0	0	0	0	0	0	0	0	0	0	0	0	0	0	0	0	0	40	61	27	39	34	50	66	62	33	55	52	18	56	57	60	85	33	26	45	16	32	44	35	30	7
4930519A11Rik	0	0	0	0	0	0	0	0	2	1	0	0	1	0	0	0	0	0	0	0	0	0	0	1	1	0	1	1	0	0	0	2	0	0	0	0	0	1	0	2	0	0	0	0	0	0	0	0	0
4930519D14Rik	0	0	0	0	0	0	0	0	0	0	0	0	0	0	0	0	1	0	0	0	0	0	0	0	0	0	0	0	0	0	0	0	0	0	0	0	0	0	0	0	0	0	0	0	0	0	0	0	0
4930519F09Rik	0	0	0	0	0	0	0	0	0	0	0	0	0	0	0	0	0	0	0	0	0	0	0	0	0	0	0	0	0	0	0	0	0	0	0	0	0	0	0	0	0	0	0	0	0	0	0	0	0
4930519F16Rik	4	2	3	0	5	4	4	1	1	3	0	2	1	1	1	1	0	1	3	7	3	1	0	2	4	7	1	9	0	1	2	2	3	3	4	1	6	1	2	5	7	5	6	6	2	5	4	4	2
4930519G04Rik	0	0	0	0	0	0	0	0	0	0	0	0	0	0	0	0	0	0	0	0	0	0	0	1	0	2	0	1	1	0	0	0	0	0	0	0	0	0	0	0	0	0	1	0	1	0	0	0	0
4930519P11Rik	0	0	0	0	2	0	0	0	0	0	0	1	0	1	0	0	0	0	0	0	0	0	0	0	0	0	0	0	0	0	0	0	0	0	0	0	0	0	0	0	0	0	0	0	0	1	0	0	0
4930520K10Rik	15	6	15	5	9	9	12	16	7	1	2	6	5	2	4	3	11	9	4	4	7	8	5	4	2	1	2	7	2	1	2	2	3	3	1	2	3	5	1	4	1	0	4	1	2	0	3	4	0
4930520O04Rik	7	5	3	10	6	6	9	10	15	7	5	7	8	9	13	16	21	10	7	10	7	6	12	11	36	28	15	64	16	20	28	26	23	34	23	10	19	33	32	44	20	16	17	19	22	19	33	20	7
4930521C21Rik	10	9	11	4	5	5	4	7	3	4	5	5	1	1	4	3	7	1	1	4	8	1	4	0	6	7	4	0	8	6	3	8	7	6	6	1	3	3	6	10	4	2	2	0	4	4	5	4	0
4930522H14Rik	0	0	0	0	0	0	0	0	0	0	0	0	0	0	0	0	0	0	0	0	0	0	0	0	0	0	0	0	0	0	0	0	0	0	0	0	0	0	0	0	0	0	0	0	0	0	0	0	0
4930522L14Rik	60	67	59	65	57	60	55	62	69	19	61	61	40	28	40	72	58	53	30	38	61	41	49	51	140	148	92	369	100	163	114	121	138	156	118	99	138	163	133	271	116	49	103	96	123	150	96	62	37
4930522N08Rik	0	0	0	0	0	0	0	0	0	0	0	0	0	0	0	0	0	0	0	0	0	0	0	0	0	0	0	0	0	0	0	0	0	0	0	0	0	0	1	0	1	0	0	0	0	1	0	1	0
4930522O17Rik	0	0	0	0	0	0	0	0	0	0	0	0	0	0	0	0	0	0	0	0	0	0	0	0	0	0	0	0	0	0	0	0	0	0	0	0	0	0	0	0	0	0	0	0	0	0	0	0	0
4930523C07Rik	52	35	45	41	40	37	35	47	44	48	29	48	8	6	11	10	12	9	9	11	16	9	6	12	132	150	87	244	102	139	130	140	131	183	132	93	127	167	168	221	82	22	61	44	57	80	64	29	16
4930524B15Rik	3	2	1	1	1	1	0	2	1	1	0	1	3	2	1	2	4	2	2	0	1	2	2	1	5	2	2	7	5	3	4	2	2	4	1	0	5	2	3	3	3	0	4	2	4	3	4	0	0
4930524J08Rik	3	7	4	4	7	2	4	9	6	11	3	6	8	6	5	11	10	9	17	9	6	4	7	14	1	1	0	7	1	2	2	1	0	0	0	1	1	1	1	3	1	2	0	2	1	1	1	3	1
4930524L23Rik	28	18	17	18	7	10	9	13	25	51	21	45	19	23	8	27	26	20	18	25	32	22	22	15	18	23	16	20	13	13	22	19	27	25	21	13	14	21	14	30	22	11	20	20	22	35	21	19	10
4930524N10Rik	0	0	0	0	0	0	0	0	0	0	0	0	0	0	0	0	0	0	0	0	0	0	0	0	0	0	0	0	0	0	0	0	0	0	0	0	0	0	0	0	0	0	0	0	0	0	0	0	0
4930524O07Rik	114	86	129	225	115	120	105	170	124	299	127	191	217	246	276	412	307	222	351	449	312	193	216	164	4	2	4	13	2	3	3	2	6	10	6	5	9	1	4	10	2	2	6	7	12	8	10	5	0
4930525G20Rik	250	203	184	197	184	171	177	221	203	183	203	184	161	132	167	241	259	232	120	164	185	204	208	194	27	35	14	54	26	37	27	35	30	34	35	7	31	41	44	41	79	34	67	61	102	81	76	55	15
4930525M21RIK	0	0	0	0	0	0	0	0	0	0	0	0	0	0	0	0	0	0	0	0	0	0	0	0	0	0	0	0	0	0	0	0	0	0	0	0	0	0	0	0	0	0	0	0	0	0	0	0	0
4930525M21Rik	0	0	0	0	0	0	0	0	0	0	0	0	0	0	0	0	0	0	0	0	0	0	0	0	0	0	0	0	0	0	0	0	0	0	0	0	0	0	0	0	0	0	0	0	0	0	0	0	0
4930526A20Rik	0	2	1	0	1	3	1	2	2	3	0	2	1	0	1	4	3	2	3	5	3	4	1	1	0	0	0	0	0	1	1	1	1	1	0	1	0	0	0	2	2	0	2	0	1	0	0	0	0
4930526D03Rik	0	0	0	0	0	0	0	0	0	0	0	0	0	0	0	0	0	0	0	0	0	0	0	0	0	1	0	0	0	0	0	0	0	0	2	1	0	0	0	0	0	0	0	0	0	0	0	0	0
4930526F13Rik	0	0	0	0	0	1	0	0	0	0	0	0	3	1	0	1	2	5	0	2	2	0	3	2	2	2	0	2	0	0	1	1	0	3	1	0	1	0	0	0	1	0	2	1	1	2	3	0	0
4930526L06Rik	1	1	0	2	1	2	0	1	2	2	4	0	1	2	2	5	2	2	0	1	1	3	2	1	5	6	3	11	4	6	4	2	3	7	4	3	2	4	3	9	8	1	4	2	1	7	6	2	2
4930527A07Rik	0	0	0	0	0	0	0	0	0	0	0	0	0	0	0	0	0	0	0	0	0	0	0	0	0	0	0	0	0	0	0	0	0	0	0	0	0	0	0	0	0	0	0	0	0	0	0	0	0
4930527B05Rik	0	0	0	0	0	0	0	0	0	0	0	0	0	0	0	0	0	0	0	0	0	0	0	0	0	0	0	0	0	0	0	0	0	0	0	0	0	0	0	0	0	0	2	0	0	0	0	0	0
4930527E20Rik	0	0	0	0	0	0	0	0	0	0	0	0	0	0	0	0	0	0	0	0	0	0	0	0	0	0	0	0	0	0	0	0	0	0	0	0	0	0	0	0	0	0	0	0	0	0	0	0	0
4930527J03Rik	0	0	0	1	0	0	0	0	0	0	0	0	0	0	0	0	0	0	1	0	0	0	0	0	0	0	0	0	0	0	0	0	0	0	0	0	0	0	0	0	0	0	0	0	0	0	0	0	0
4930528D03Rik	3	1	1	1	1	0	1	2	3	10	2	2	0	4	3	3	4	1	1	6	0	2	2	3	11	4	3	11	5	3	4	4	3	4	2	4	2	4	3	5	15	6	7	5	9	4	12	4	3
4930528G23Rik	0	0	0	0	0	0	0	0	0	0	0	0	0	0	1	0	0	0	0	0	0	0	0	0	0	0	0	0	0	0	0	0	0	0	0	0	0	0	0	0	0	0	0	0	0	0	0	0	0
4930528P14Rik	0	0	0	0	0	0	0	0	0	0	0	0	0	0	0	0	0	0	0	0	0	0	0	0	0	0	0	0	0	0	0	0	0	0	0	0	0	0	0	0	0	0	0	0	0	1	0	0	0
4930529C04Rik	0	0	0	0	0	0	0	0	0	0	0	0	0	0	0	0	0	0	0	0	0	0	0	0	0	0	0	0	0	0	0	0	0	0	0	0	0	0	0	0	0	0	0	0	0	0	0	0	0
4930529F24Rik	0	1	2	0	1	0	0	0	1	0	0	0	1	1	1	2	1	2	0	3	1	1	2	0	0	2	0	2	3	0	0	2	0	0	1	0	0	0	1	1	0	0	2	1	3	1	5	1	1
4930529I22Rik	0	0	0	0	0	0	0	0	0	0	0	0	0	0	0	0	0	0	0	0	0	0	0	1	0	0	0	1	0	0	0	0	0	0	0	0	0	0	0	0	1	0	0	0	0	0	0	1	0
4930529M08Rik	56	36	21	31	31	40	56	37	23	25	24	29	39	47	37	50	81	63	45	31	41	47	55	75	45	70	29	76	48	61	58	49	58	73	37	37	67	54	44	72	113	49	143	110	90	122	129	75	45
4930532G15Rik	3	0	1	0	1	0	0	1	0	0	1	0	0	0	0	0	0	0	0	0	0	0	0	0	0	1	1	2	0	2	1	0	1	0	0	0	1	2	1	0	1	0	0	0	1	1	1	0	1
4930533B01Rik	0	0	0	0	0	0	0	1	0	0	0	0	0	0	0	1	0	0	0	0	0	0	0	0	0	0	0	0	0	0	0	0	0	0	0	0	0	0	0	0	0	0	0	0	0	0	0	0	0
4930533I22Rik	0	2	0	0	0	0	0	0	1	1	0	0	0	0	0	2	1	0	0	2	1	0	0	0	2	0	1	5	3	2	1	0	1	0	1	0	1	2	0	1	2	1	0	1	1	5	1	2	0
4930533K18Rik	0	0	0	0	0	0	0	0	0	0	0	0	0	0	0	0	0	0	0	0	0	0	0	0	0	0	0	2	0	0	0	0	0	1	0	0	0	2	0	1	0	0	0	0	1	3	2	1	0
4930533L02Rik	0	0	0	0	0	0	0	0	0	0	0	0	0	0	0	0	0	0	0	0	0	0	0	0	0	0	0	0	0	0	0	0	0	0	0	0	0	0	0	0	0	0	0	0	0	0	0	0	0
4930534D22Rik	37	35	29	27	31	34	26	37	30	27	20	30	10	13	10	20	13	20	15	6	27	14	11	23	20	18	8	26	16	23	11	19	11	16	16	10	28	22	10	19	7	12	12	6	8	13	13	6	2
4930535C22Rik	0	0	0	0	0	0	0	0	0	0	0	0	0	0	0	0	0	0	0	0	0	1	0	0	0	0	0	0	0	0	0	0	0	0	0	0	0	0	0	1	1	1	0	0	0	1	1	0	0
4930535I16Rik	4	7	9	8	6	8	10	7	11	0	7	6	1	1	3	1	4	9	0	1	9	7	3	3	0	0	1	3	1	0	0	0	0	1	0	0	0	0	1	0	0	0	0	0	0	0	0	0	0
4930535L15Rik	0	0	0	0	0	0	0	0	0	0	0	0	0	0	0	0	0	0	1	0	0	0	0	0	0	0	0	0	0	0	0	1	0	0	0	0	0	1	0	0	0	0	0	0	0	1	1	0	0
4930538E20Rik	194	193	150	216	192	142	176	233	227	145	123	189	732	726	783	1261	1101	964	633	1064	1184	1029	871	910	0	0	0	0	0	0	1	0	0	0	0	0	0	0	0	1	0	1	0	0	2	1	1	0	1
4930538K18Rik	0	0	0	0	0	0	0	0	0	0	0	0	0	0	0	0	0	0	0	0	0	0	0	0	3	15	2	10	3	3	7	4	5	9	12	4	5	9	1	9	10	1	11	8	10	9	9	6	5
4930539E08Rik	12	11	7	22	18	11	16	27	37	2	6	11	59	79	75	164	133	103	48	56	102	85	57	93	52	48	33	67	53	41	66	43	51	55	37	39	80	48	52	77	137	53	104	63	155	190	185	81	36
4930539J05Rik	29	32	27	21	24	28	24	40	53	22	29	37	29	23	28	31	38	34	16	23	35	30	23	35	21	35	20	68	30	35	50	26	34	28	30	22	26	39	31	52	39	17	41	38	40	42	40	11	16
4930540M05Rik	0	1	3	3	1	0	0	2	2	1	3	2	0	0	3	0	1	0	1	3	2	0	2	1	0	2	0	3	0	2	0	0	3	2	2	0	3	1	4	0	3	2	2	0	1	2	2	1	0
4930542C12Rik	0	0	0	0	0	0	0	0	0	0	0	0	1	0	0	1	1	0	0	0	0	0	0	1	0	0	0	0	0	0	0	0	0	0	0	0	0	0	0	0	0	0	0	0	0	0	0	0	0
4930542C16Rik	0	0	0	0	0	0	0	0	0	0	0	0	0	0	0	0	0	0	0	0	0	0	0	0	0	0	0	0	0	0	0	0	0	0	0	0	0	0	1	0	0	0	0	0	0	0	0	0	0
4930542H20Rik	0	0	0	0	0	0	0	1	0	0	1	0	0	0	0	0	0	0	0	0	1	0	0	1	0	0	0	0	0	0	0	0	0	0	1	0	1	1	0	0	1	1	0	0	1	0	0	0	0
4930544D05Rik	1	0	0	0	0	0	0	0	0	0	1	0	0	0	0	0	0	0	0	0	0	0	0	0	0	0	0	0	0	0	1	0	0	0	0	1	0	0	0	0	0	0	0	0	0	0	0	0	0
4930544G11Rik	0	0	0	0	0	0	0	0	0	0	0	0	0	1	0	0	0	0	0	0	0	0	0	0	0	0	0	0	0	0	0	0	0	0	0	0	0	0	0	0	0	1	0	0	0	0	0	0	0
4930544I03Rik	3	3	3	9	2	4	2	4	4	11	6	5	5	4	0	4	3	2	3	4	5	3	2	2	2	5	0	6	2	3	3	4	2	0	1	3	6	4	4	6	2	3	3	5	3	5	2	2	0
4930544L04Rik	0	0	0	0	0	0	0	0	0	1	0	0	0	0	1	0	0	0	0	1	0	0	0	0	0	0	0	1	0	0	0	0	0	1	0	0	0	0	1	0	0	0	1	0	0	1	0	0	0
4930544M13Rik	0	0	0	0	0	0	0	0	0	0	0	0	0	0	0	0	0	0	0	0	0	0	0	0	0	0	0	0	0	0	0	0	0	0	0	0	0	0	0	0	0	0	0	0	0	0	0	0	0
4930545L23Rik	3	3	2	2	4	3	3	4	6	4	1	2	1	0	0	0	4	1	1	2	4	2	4	7	3	0	1	5	2	1	1	3	0	8	4	2	1	2	3	1	0	1	0	1	1	1	3	3	0
4930546C10Rik	0	0	0	0	0	0	0	0	0	0	0	0	0	0	0	0	0	0	0	0	0	0	0	0	0	0	0	0	0	0	0	0	0	0	0	0	0	0	0	0	0	0	0	0	0	0	0	0	0
4930546G22Rik	0	0	0	0	0	0	0	0	0	0	0	0	0	0	0	0	0	0	0	0	0	0	0	0	0	0	0	0	0	0	0	0	0	0	1	0	0	0	0	0	0	0	0	0	0	0	0	0	0
4930546H06Rik	1607	1499	1406	1114	1161	1087	1120	1517	1175	840	896	1191	389	414	647	768	857	601	352	543	763	646	516	735	823	1012	554	675	746	846	1249	1092	707	921	1195	522	902	1026	999	1551	747	447	963	278	905	1023	922	612	237
4930547C10Rik	0	0	0	0	0	0	0	0	0	0	0	0	0	0	0	0	0	0	0	0	0	0	0	0	0	0	0	0	0	0	0	0	0	0	0	1	0	0	0	0	1	0	0	0	0	0	0	0	0
4930547E08Rik	0	0	0	0	0	0	0	0	0	0	0	0	0	0	0	0	0	0	0	0	0	0	0	0	2	0	0	4	0	0	0	0	0	0	0	0	0	1	3	0	0	0	0	0	0	0	0	0	0
4930547M16Rik	10	5	3	2	8	11	8	2	5	7	5	5	19	10	11	21	24	10	16	20	10	7	11	17	9	11	5	20	9	4	17	11	5	14	5	5	14	9	9	8	22	6	30	15	20	25	20	14	6
4930548G14Rik	0	0	0	0	0	0	0	0	0	0	0	0	0	0	0	0	0	0	0	0	0	0	0	0	0	0	0	0	0	0	0	0	0	0	0	0	0	0	0	0	0	0	0	0	0	0	0	0	0
4930548H24Rik	0	0	0	0	0	0	0	0	0	0	0	0	0	0	1	0	0	0	0	0	1	0	0	0	0	0	0	0	0	0	0	0	0	0	0	0	0	0	1	0	0	0	0	0	0	0	0	0	0
4930548K13Rik	0	0	0	0	0	0	0	0	0	0	0	0	0	0	0	0	0	0	0	0	0	0	0	0	0	0	0	0	0	0	0	0	0	0	0	0	0	0	0	0	0	0	0	0	0	0	0	0	0
4930549C01Rik	0	0	0	0	0	0	0	0	0	0	0	0	0	0	0	0	0	0	0	0	0	0	0	0	0	0	0	0	0	0	0	0	0	0	0	0	0	0	0	0	0	0	0	0	0	0	0	0	0
4930550C14Rik	6	4	6	7	5	5	6	5	3	2	1	6	4	5	4	7	5	2	2	7	3	5	2	7	5	5	5	14	7	7	5	7	6	5	11	4	6	9	6	11	8	3	8	8	4	11	7	7	1
4930550C17Rik	0	0	0	0	0	0	0	0	0	1	0	0	0	0	0	0	0	0	0	0	0	0	0	1	0	0	0	0	0	0	0	0	0	0	0	0	0	1	0	1	0	0	0	0	0	0	0	0	0
4930550G17Rik	4	3	5	9	3	3	1	3	8	10	5	9	8	3	5	6	10	9	11	18	8	3	8	6	9	13	8	16	6	9	13	3	4	11	3	2	6	2	5	12	12	5	9	9	5	11	13	7	2
4930550L24Rik	0	0	0	0	0	0	1	1	0	0	0	0	0	0	0	0	0	0	0	0	0	0	0	0	3	5	0	13	1	2	3	2	3	3	2	0	1	3	3	2	0	0	0	0	0	0	0	0	0
4930551L18Rik	0	0	0	0	0	0	0	0	0	0	0	1	0	0	0	0	0	0	0	0	0	0	0	0	0	0	0	0	0	0	0	0	0	0	0	0	0	1	0	0	0	0	0	0	0	0	0	0	0
4930551O13Rik	6	2	3	1	3	1	3	6	3	1	1	3	0	2	1	3	4	4	0	0	0	2	0	2	5	5	2	8	4	5	10	8	4	5	9	8	13	8	8	15	3	1	6	3	3	3	0	5	1
4930552N02Rik	0	0	0	0	0	0	0	1	0	0	0	1	0	0	0	0	0	0	0	0	0	0	0	0	0	0	0	0	0	0	0	0	0	0	0	0	0	0	0	0	0	0	0	0	0	0	0	0	0
4930552P12Rik	4	2	3	4	4	3	4	3	2	4	2	5	2	0	1	2	5	3	5	6	5	4	3	10	3	3	3	5	1	3	5	2	2	6	1	2	6	4	3	4	3	3	2	1	7	4	4	2	2
4930553J12Rik	0	0	0	0	0	0	0	0	0	0	0	0	0	0	0	0	0	0	0	0	0	0	0	0	0	0	0	0	0	0	0	0	0	0	0	0	0	0	0	0	0	0	0	0	0	0	0	0	0
4930553M12Rik	0	0	0	0	0	0	0	0	0	0	0	0	0	0	0	0	0	0	0	0	0	0	0	0	0	0	0	0	0	0	0	0	0	0	0	0	0	0	0	0	0	0	0	0	0	0	0	0	0
4930554G24Rik	0	0	0	1	0	0	0	0	0	0	0	0	1	0	0	1	0	0	0	0	0	1	0	0	1	0	0	1	1	1	0	0	0	1	1	1	0	0	0	1	0	0	3	0	0	1	0	0	1
4930554H23Rik	0	0	0	0	0	0	0	0	1	0	2	0	0	0	0	1	2	0	0	0	1	0	0	0	0	0	0	0	0	0	0	0	0	0	0	0	0	0	0	1	1	0	1	0	0	0	0	1	0
4930555B11Rik	0	0	0	0	1	0	0	0	0	0	0	0	0	0	0	1	0	0	0	0	1	1	0	0	0	0	0	0	0	0	0	0	0	0	0	0	0	0	0	0	0	1	0	0	0	0	1	0	0
4930555B12Rik	0	0	0	0	0	0	0	0	0	0	0	0	0	0	0	0	0	0	0	0	0	0	0	0	0	0	0	0	0	0	0	0	0	0	0	0	0	0	0	0	0	0	0	0	0	0	0	0	0
4930555F03Rik	0	1	2	2	4	0	3	5	0	5	0	2	2	0	1	2	5	0	0	2	4	3	3	2	11	20	10	25	12	14	11	20	13	25	14	6	11	11	14	18	21	11	14	14	21	26	15	5	1
4930555G01Rik	0	0	0	0	0	0	0	0	0	0	0	0	0	0	0	0	0	0	0	0	0	0	0	0	0	0	0	0	0	0	0	0	0	0	0	0	0	0	0	0	0	0	0	0	0	0	0	0	0
4930555J06Rik	2	1	0	0	0	0	0	1	0	0	0	1	0	0	0	0	0	0	0	0	0	0	0	0	0	1	0	0	0	0	0	0	0	1	0	0	0	1	0	0	0	0	0	0	0	0	0	1	0
4930555K19Rik	0	0	0	0	0	0	0	0	0	0	0	0	0	0	0	0	0	0	0	0	0	0	0	0	0	0	0	0	0	0	0	0	0	0	0	0	0	0	0	0	0	0	0	0	0	0	0	0	0
4930555M17Rik	0	0	0	0	0	0	0	0	0	0	0	0	0	0	0	0	0	0	0	0	0	0	0	0	0	0	0	0	0	0	0	0	0	0	0	0	0	0	0	0	0	0	0	0	0	0	0	0	0
4930555O08Rik	0	0	0	0	0	0	0	0	0	0	0	0	0	0	0	0	0	0	0	0	0	0	0	0	0	0	0	0	0	0	0	0	0	0	0	0	0	0	0	0	0	0	0	0	0	0	1	0	0
4930556G01Rik	0	0	0	0	0	0	0	0	0	0	0	0	0	0	0	0	0	0	0	0	0	0	0	0	0	0	0	0	0	0	0	0	0	0	0	0	0	0	0	0	0	0	0	0	0	0	0	0	0
4930556I23Rik	1	3	3	10	5	7	2	1	1	2	1	1	11	21	21	28	31	15	8	19	27	14	9	23	3	2	1	5	3	5	1	2	3	0	2	1	5	3	1	3	31	5	10	4	23	18	15	12	4
4930556J24Rik	459	387	393	408	407	382	421	446	449	188	307	375	355	327	311	503	454	401	328	266	457	361	297	366	1	2	1	6	1	1	1	4	1	2	3	0	1	1	4	6	2	0	2	2	2	3	2	3	0
4930556L07Rik	0	0	0	0	0	0	0	0	0	0	0	0	0	0	0	0	0	0	0	0	0	0	0	0	0	0	0	0	0	0	0	0	0	0	0	0	0	0	0	1	0	0	0	0	0	0	0	0	0
4930556M19Rik	9	7	14	3	9	6	10	10	17	5	9	9	4	1	3	2	6	6	3	7	4	5	3	10	16	29	10	23	12	14	16	14	10	24	12	7	14	24	14	33	17	5	20	10	12	17	20	10	0
4930556N08Rik	167	147	164	98	133	132	125	170	162	36	134	122	181	157	174	284	298	233	97	141	273	228	185	265	1	3	3	3	1	0	5	4	1	2	2	1	2	0	2	2	2	3	6	2	0	2	3	3	0
4930556N13Rik	0	1	1	1	0	0	0	0	1	1	0	0	0	0	0	1	0	0	2	1	1	0	0	0	0	0	0	0	1	1	1	2	0	1	1	0	0	0	1	1	0	0	0	0	0	0	0	1	0
4930557A04Rik	0	0	0	0	0	0	0	0	0	0	0	0	0	0	1	1	0	1	0	0	3	2	0	0	0	0	0	0	0	0	0	0	0	0	0	0	1	0	0	0	1	0	0	0	0	0	0	0	0
4930557C09Rik	0	0	0	0	0	0	0	0	0	0	0	0	0	0	0	0	0	0	0	0	0	0	0	0	0	0	0	0	0	0	0	0	0	0	0	0	0	0	0	1	0	0	0	0	0	0	0	0	0
4930557F10Rik	0	0	0	0	0	0	0	0	0	0	0	0	0	0	0	0	0	0	0	0	0	0	0	0	0	0	0	0	0	0	0	0	0	0	0	0	0	0	0	0	0	0	0	0	0	0	0	0	0
4930558G05Rik	0	0	0	0	0	0	0	0	0	0	0	0	0	0	0	0	0	0	0	0	0	0	0	0	0	0	0	0	0	0	0	0	0	0	0	0	0	0	0	0	0	0	0	0	0	0	0	0	0
4930558J18Rik	0	0	0	0	0	1	1	2	0	0	1	0	1	0	2	1	0	0	0	1	2	0	0	0	0	0	2	2	0	0	0	0	0	1	1	0	1	1	0	1	1	0	2	2	0	0	4	0	0
4930558J22Rik	1	0	1	2	0	1	0	2	0	2	0	0	1	1	2	1	2	1	1	3	3	0	0	1	1	0	0	0	0	0	0	0	0	0	0	0	0	0	0	1	0	0	0	0	0	0	0	0	0
4930558K02Rik	392	384	419	426	367	367	348	449	430	318	300	395	264	276	313	397	452	283	303	314	379	254	283	292	0	0	0	0	0	0	0	0	0	0	1	0	1	0	0	0	1	0	0	0	1	0	2	0	1
4930562A09Rik	0	0	0	0	0	0	0	0	0	0	0	0	0	0	0	0	0	0	0	0	0	0	0	0	0	0	0	0	0	0	0	0	0	0	0	0	0	0	0	0	0	0	0	0	0	0	0	0	0
4930562C15Rik	9	23	17	6	6	5	8	14	8	3	5	9	3	0	3	5	3	2	0	3	4	7	1	6	8	9	2	10	5	3	9	5	5	10	8	5	9	8	5	13	3	3	5	1	6	5	7	5	2
4930562D21Rik	0	0	0	0	0	0	0	0	0	0	0	0	0	0	0	0	0	0	0	0	0	0	0	0	0	0	0	0	0	0	0	0	0	0	1	0	0	0	0	0	0	0	0	0	0	0	0	0	0
4930562F07Rik	113	121	95	81	78	93	93	110	126	49	84	78	20	16	17	32	35	22	17	34	35	18	22	30	2	5	2	1	1	0	3	2	0	2	3	0	2	0	3	3	2	1	1	0	1	2	1	1	0
4930563D23Rik	0	0	0	0	0	1	1	1	0	1	0	0	0	0	0	0	0	0	0	0	0	0	0	1	0	0	1	0	0	0	1	0	1	0	1	0	0	0	0	1	3	0	2	0	4	2	3	0	0
4930563E18Rik	1	2	2	1	0	0	3	0	1	0	0	3	3	0	0	0	1	0	2	0	0	0	1	2	3	2	1	2	3	1	2	1	1	2	2	3	3	0	4	6	1	0	3	4	1	1	2	3	1
4930563E22Rik	82	79	59	88	85	58	82	80	94	53	56	67	48	36	42	76	80	52	52	65	49	52	56	55	129	152	56	311	83	127	147	114	120	155	124	86	139	130	129	200	61	43	83	75	75	67	87	53	27
4930563I02Rik	0	0	0	0	0	0	1	0	0	0	0	0	0	0	1	0	0	0	0	0	1	0	0	0	0	0	0	0	0	0	0	0	2	4	0	0	0	1	0	1	0	0	0	0	0	0	0	0	0
4930564B18Rik	0	0	0	0	0	0	0	0	0	0	0	0	0	0	0	0	0	0	0	0	0	0	0	0	0	1	0	0	0	0	0	0	0	0	0	0	0	0	0	0	0	0	0	0	0	0	0	0	1
4930564D02Rik	0	0	0	0	0	0	0	0	0	0	0	0	0	0	0	0	0	0	0	0	0	0	0	0	0	0	0	0	0	0	0	0	0	0	0	0	0	0	0	0	0	0	0	0	0	0	0	0	0
4930564G21Rik	0	0	0	0	0	0	0	0	0	0	0	0	0	0	0	0	0	0	0	0	0	0	0	0	0	0	0	0	0	0	0	0	0	0	0	0	0	0	0	1	0	0	0	1	0	0	1	0	0
4930564K09Rik	5	6	5	1	5	5	6	8	6	2	5	1	1	3	1	5	4	4	5	4	11	6	3	3	0	0	0	0	0	0	0	0	0	0	0	0	0	0	0	0	0	0	0	0	0	0	0	0	0
4930565N06Rik	78	79	67	39	51	36	61	72	58	29	43	52	73	45	52	73	94	75	54	55	85	86	53	81	11	4	6	5	7	6	9	3	5	6	8	4	8	6	11	11	7	2	10	1	7	4	6	2	2
4930566F21Rik	1	0	2	2	0	1	1	0	1	0	0	1	1	2	2	0	1	0	1	0	2	1	1	4	1	0	4	17	2	1	2	2	1	2	2	1	7	1	0	6	2	0	3	3	2	3	1	0	1
4930566N20Rik	0	0	0	0	0	0	0	0	0	0	0	0	0	0	0	0	0	0	0	0	0	0	0	0	1	0	0	1	2	0	2	0	1	0	2	0	0	2	0	3	1	0	0	0	1	1	0	0	0
4930567H17Rik	0	0	0	0	0	1	0	0	0	0	0	0	0	0	0	0	0	0	0	0	0	0	0	0	0	0	0	0	0	0	0	0	0	0	0	0	0	0	0	0	0	0	0	0	0	0	0	0	0
4930568D16Rik	0	0	0	0	0	0	0	0	0	0	0	0	0	0	0	0	0	0	0	0	0	0	0	0	0	0	0	0	0	0	0	0	0	0	0	0	0	0	0	0	0	0	0	0	0	0	0	0	0
4930568K20Rik	0	1	0	0	0	0	0	0	0	0	0	0	0	0	0	0	0	0	0	0	0	0	0	0	0	0	1	0	1	0	1	0	0	0	0	0	2	0	0	0	1	0	0	1	0	0	0	0	0
4930569F06Rik	0	0	0	0	0	0	0	0	0	0	0	0	0	0	0	0	0	0	0	0	0	0	0	0	0	0	0	0	0	0	0	0	0	0	0	0	0	0	0	0	0	0	0	0	0	0	0	0	0
4930570D08Rik	0	0	0	0	0	0	0	0	0	0	0	0	0	0	0	0	0	0	0	0	0	0	0	0	0	0	0	0	0	0	0	0	0	0	0	0	0	0	0	0	0	0	0	0	0	0	0	0	0
4930570G19Rik	473	473	439	315	378	354	484	559	382	162	410	300	136	117	147	216	227	215	77	124	177	214	167	245	434	423	271	717	401	449	434	344	353	420	308	185	437	546	514	770	242	160	339	259	405	330	265	227	97
4930570N18Rik	0	0	0	0	0	0	0	0	0	0	0	0	0	0	0	0	0	0	0	0	0	0	0	0	0	0	0	0	0	0	0	0	0	0	0	0	0	0	0	0	0	0	0	0	0	0	0	0	0
4930570N19Rik	484	435	447	421	407	366	434	559	552	293	362	335	308	314	339	452	567	388	276	358	518	377	329	368	3	7	1	8	1	1	1	0	1	1	2	0	1	0	2	5	4	4	2	6	0	3	1	2	0
4930571K23Rik	0	0	0	0	0	0	0	0	0	0	0	0	0	0	0	0	0	0	0	0	0	0	0	0	0	0	0	0	0	0	0	0	0	0	0	0	0	0	0	0	0	0	0	0	0	0	0	0	0
4930571N24Rik	0	1	0	0	0	0	0	1	0	0	0	1	0	0	1	0	0	0	0	0	0	1	0	0	1	2	1	0	0	3	2	2	0	0	1	0	1	2	1	3	1	1	0	0	0	1	2	0	1
4930572O03Rik	0	0	0	0	0	0	0	0	0	0	0	0	0	0	0	0	0	0	0	0	0	0	0	0	0	0	0	0	0	0	0	0	0	0	0	0	0	0	1	0	1	0	0	0	0	2	0	0	0
4930577H14Rik	0	0	0	0	0	0	0	0	0	0	0	0	0	0	0	0	0	0	0	0	0	0	0	0	0	0	0	0	0	0	0	0	0	0	0	0	0	0	0	0	0	0	0	0	0	0	0	0	0
4930577N17Rik	0	0	0	0	0	0	0	0	0	0	0	0	0	0	0	0	0	0	0	0	0	0	0	0	4	5	2	6	2	4	1	2	3	1	5	2	3	2	4	6	2	1	1	3	0	0	1	0	1
4930578C19Rik	16	16	19	16	16	14	18	28	12	3	9	16	10	3	4	13	20	17	3	9	14	7	6	14	31	44	20	45	19	32	41	35	10	30	11	15	15	31	33	46	30	9	20	7	23	41	45	11	8
4930578G10Rik	8	1	1	4	3	4	5	3	6	6	5	5	2	2	0	1	2	1	3	3	1	1	1	2	4	1	2	1	0	0	1	2	0	0	0	0	0	2	0	1	1	2	1	0	0	2	2	0	0
4930578I06Rik	0	0	0	0	0	0	0	0	0	0	0	0	0	0	0	0	0	0	0	0	0	0	0	0	0	0	0	0	0	0	0	0	0	0	0	0	0	0	0	0	0	0	0	0	0	0	0	0	0
4930578I07Rik	0	0	0	0	0	0	0	0	0	0	0	0	0	0	1	0	0	0	0	0	0	0	1	0	0	0	2	0	0	0	0	0	0	0	1	0	0	0	0	1	0	0	0	1	0	1	3	0	0
4930578M01Rik	8	4	3	6	5	2	2	4	6	4	7	6	4	1	3	2	4	2	2	2	2	3	5	7	7	16	11	26	7	18	10	13	8	13	6	8	20	7	9	19	12	7	15	13	8	16	13	6	5
4930579C12Rik	0	0	0	0	0	0	1	0	0	0	0	0	0	0	0	1	1	0	0	0	0	0	1	0	0	0	0	0	0	0	0	0	0	0	0	0	0	0	0	0	0	0	0	1	0	0	0	0	0
4930579D09Rik	0	0	0	0	0	0	0	0	0	0	0	0	0	0	0	0	0	0	0	0	0	0	0	0	0	0	0	0	0	0	0	0	0	0	0	0	0	0	0	0	0	0	0	0	0	0	1	0	0
4930579F01Rik	0	0	0	0	0	1	0	0	0	0	0	0	0	0	0	0	0	0	0	0	0	0	0	0	0	0	0	1	0	0	0	0	0	0	0	0	0	0	0	0	0	0	1	0	0	0	0	0	0
4930579G18Rik	89	80	75	45	72	65	69	93	54	13	55	37	35	41	26	49	59	64	19	30	67	56	40	56	6	5	6	23	10	7	16	13	6	6	7	3	6	7	8	12	10	9	9	1	7	6	8	4	4
4930579G24Rik	86	90	89	112	77	92	71	107	111	79	54	82	47	41	33	60	52	55	49	40	57	34	36	35	112	109	68	299	82	135	89	120	94	139	121	62	105	119	90	186	52	37	79	101	62	73	62	52	19
4930579K19Rik	6	1	1	6	5	4	1	5	9	7	1	3	10	5	4	14	16	6	8	11	4	6	4	9	10	5	1	22	4	5	10	5	5	9	4	2	10	6	6	12	9	8	10	12	14	11	19	4	2
4930579M01Rik	0	0	0	0	0	0	0	0	0	0	0	0	0	0	0	0	0	0	0	0	0	0	0	0	0	1	0	0	0	0	0	0	0	0	0	0	0	0	0	0	0	0	0	0	0	0	0	0	0
4930579O11Rik	0	0	0	0	0	0	0	0	0	0	0	0	0	0	0	0	0	0	0	0	0	0	0	0	0	0	0	0	0	0	0	0	0	0	0	0	0	0	0	0	0	0	0	0	0	0	0	0	0
4930580A09Rik	0	0	1	2	0	1	0	1	0	0	0	0	0	1	0	1	0	0	1	0	2	1	1	1	1	0	0	3	0	0	2	0	0	2	2	1	2	1	2	4	0	0	2	3	0	1	0	0	0
4930581F22Rik	255	261	237	305	239	241	210	268	307	461	218	297	222	166	199	276	312	181	307	384	216	136	234	191	225	264	111	387	157	205	232	238	190	220	193	146	212	224	219	333	158	105	219	155	201	203	210	121	62
4930583I09Rik	0	0	0	0	0	0	0	0	0	0	0	0	0	0	0	0	0	0	0	0	0	0	0	0	0	0	0	0	0	0	0	0	0	0	0	0	0	0	0	0	0	0	0	0	0	0	0	0	0
4930583K01Rik	0	1	0	0	0	0	0	0	1	0	0	0	0	0	0	0	0	0	1	0	0	0	0	0	0	3	0	2	0	2	1	1	0	0	0	0	2	1	1	3	0	0	0	0	0	0	0	0	0
4930583P06Rik	0	0	0	0	0	0	0	0	0	0	0	0	0	0	0	0	0	0	0	0	0	0	0	1	0	0	0	0	0	0	0	0	1	0	0	0	0	0	0	0	0	0	0	0	0	0	0	0	0
4930584F24Rik	0	0	0	0	0	0	0	0	0	0	0	0	0	0	0	0	0	0	0	0	0	0	0	0	0	0	0	0	0	0	0	0	0	0	0	0	0	0	0	0	0	0	0	0	0	0	0	0	0
4930586N03Rik	858	825	863	808	732	731	814	965	935	595	705	610	561	477	502	753	751	672	484	594	686	619	494	618	0	0	1	1	0	0	0	4	0	0	0	0	1	0	2	0	0	0	0	0	0	0	0	0	0
4930587A21Rik	0	0	0	0	0	0	0	0	0	0	0	0	0	0	0	0	0	0	0	0	0	0	0	0	0	0	0	0	0	0	0	0	0	0	0	0	0	0	0	0	0	0	0	0	0	0	0	0	0
4930588K23Rik	0	0	0	0	0	0	0	1	0	0	1	0	0	0	0	0	0	0	0	0	1	0	0	0	1	0	0	1	0	0	0	0	1	0	0	0	0	0	0	2	0	0	1	0	0	0	2	0	1
4930589L23Rik	0	0	0	0	0	0	0	0	1	0	0	2	0	0	0	0	0	1	0	0	0	0	0	0	1	0	0	0	0	0	1	0	2	0	0	0	0	2	0	0	0	0	0	0	0	1	0	0	0
4930589P08Rik	0	0	0	0	0	0	0	0	0	0	0	0	0	0	0	0	0	0	0	0	0	0	0	0	1	0	1	0	0	1	0	0	0	0	0	0	0	0	0	0	0	0	0	0	0	0	0	0	0
4930590J08Rik	6	4	2	3	3	2	5	1	1	0	0	2	0	0	4	3	3	3	0	0	3	1	1	5	2	9	4	3	6	1	6	8	1	2	5	2	9	6	8	13	2	2	4	0	3	2	3	1	1
4930591A17Rik	0	0	0	0	0	0	0	0	0	0	0	0	0	0	0	0	0	0	0	0	0	0	0	0	0	0	0	0	0	0	1	0	0	0	0	0	0	0	0	0	0	0	0	0	0	0	0	0	0
4930593A02Rik	3	1	1	3	0	0	2	1	1	0	1	2	1	0	1	1	3	1	2	1	3	0	4	1	3	4	3	8	2	2	2	5	1	3	3	1	4	1	2	2	6	3	7	6	7	7	5	3	3
4930593C16Rik	0	0	0	0	0	0	1	1	0	0	0	1	0	0	0	1	2	0	0	0	1	0	0	0	0	0	0	2	1	1	1	0	0	0	0	0	2	0	2	0	1	0	0	0	1	1	0	1	0
4930594C11Rik	0	0	0	0	0	0	0	0	0	0	0	0	0	0	0	0	0	0	0	0	0	0	0	0	3	1	1	0	2	2	2	0	3	4	3	3	0	2	3	2	1	0	2	0	4	1	0	4	0
4930594M17Rik	0	0	0	0	0	0	0	0	0	0	0	0	0	0	0	0	0	0	0	0	0	0	0	0	0	0	0	0	0	0	0	0	0	0	0	0	0	0	0	0	0	0	0	0	0	0	0	0	0
4930594M22Rik	611	520	537	507	506	444	560	636	616	377	504	496	124	116	122	135	124	138	107	148	144	116	121	111	67	72	56	91	87	62	89	71	53	69	75	30	68	91	82	114	20	12	22	10	19	11	15	12	6
4930594O21Rik	0	0	0	0	0	0	0	0	0	0	0	0	0	0	0	0	0	0	0	0	0	0	0	0	0	0	0	0	0	0	0	0	0	0	0	0	0	0	0	0	0	0	0	0	0	0	0	0	0
4930595D18Rik	0	0	0	0	0	0	0	0	0	0	1	0	0	0	1	1	1	0	0	0	1	0	0	0	0	0	0	0	0	0	0	0	0	1	0	0	0	0	0	0	0	0	0	0	0	0	0	0	0
4930595M18Rik	0	0	0	0	0	0	0	0	0	0	0	0	0	0	0	0	0	0	0	0	0	0	0	0	0	0	0	0	0	0	0	0	0	0	0	0	0	0	0	0	0	0	0	0	0	0	0	0	0
4930596D02Rik	0	0	0	0	0	0	0	0	0	0	0	0	0	0	0	0	0	0	0	0	0	0	0	0	0	0	0	0	0	0	0	0	0	0	0	0	0	0	0	0	0	0	0	0	0	0	0	0	0
4930596I21Rik	0	0	0	0	0	0	0	0	0	0	0	0	0	0	0	0	0	0	0	0	0	0	0	0	0	1	1	0	0	0	0	0	0	0	0	0	0	0	0	0	0	0	0	0	0	0	1	0	0
4930596M17Rik	0	0	0	0	0	0	0	0	0	0	0	0	0	0	0	0	0	0	0	0	0	0	0	0	0	0	0	0	0	0	0	0	0	0	0	0	0	0	0	0	0	0	0	0	0	0	0	0	0
4930597A21Rik	0	0	0	0	0	0	0	0	0	0	0	0	0	0	0	0	0	0	0	0	0	0	0	0	0	0	0	0	0	0	0	0	0	0	0	0	0	0	0	0	0	0	0	0	0	0	0	0	0
4930597O21Rik	3	0	0	1	1	1	1	0	0	0	1	0	0	4	3	5	1	1	5	4	5	6	5	3	1	1	2	2	0	0	0	1	3	2	1	1	0	2	1	1	2	2	3	1	1	3	1	3	2
4930598A11Rik	1	1	2	0	0	0	1	2	0	0	2	0	0	0	0	1	0	0	0	0	1	0	2	0	1	1	0	2	0	3	1	0	0	0	1	1	0	0	0	2	0	0	0	0	1	0	1	0	0
4930599N23Rik	2154	2476	2503	2000	1725	1605	2289	2560	2321	1861	1866	1816	1425	1347	1242	2008	2126	1776	1288	2013	2300	1834	1347	2013	16	23	12	46	19	26	16	23	14	22	16	10	18	21	19	25	5	10	12	13	17	15	19	8	5
4931400O07Rik	0	0	0	0	0	0	0	0	0	0	0	0	0	0	0	0	0	0	0	0	0	0	0	0	0	0	0	0	0	0	0	0	0	0	0	0	0	0	0	0	0	0	0	0	0	0	0	0	0
4931403E22Rik	2219	1987	2083	2518	1892	1742	1782	2100	2419	3040	1863	2888	1661	1851	1858	2575	2387	1927	2285	2554	2181	1907	1991	1518	3	2	1	0	1	1	1	1	1	0	0	1	2	2	0	6	3	0	2	0	1	1	6	3	0
4931403G20Rik	3	2	5	0	3	5	6	6	0	0	2	2	3	0	4	5	1	5	1	0	0	1	1	2	4	0	0	1	0	2	0	1	0	1	2	1	3	2	1	2	0	1	1	1	2	2	1	0	0
4931403M11Rik	0	0	0	0	0	0	0	0	0	0	0	0	0	0	0	0	0	0	0	0	0	0	0	0	0	0	0	1	0	0	0	0	0	0	0	0	0	0	1	0	0	1	0	0	0	0	0	0	0
4931406B18Rik	2	0	1	0	0	1	1	2	1	4	1	2	2	2	4	3	0	1	5	8	1	2	5	2	1	1	0	5	1	0	0	1	0	2	4	1	0	1	0	1	0	0	5	2	1	0	1	4	0
4931406C07Rik	492	412	481	469	427	452	448	491	515	379	382	421	472	423	543	717	721	617	495	500	613	468	516	584	561	704	321	1262	468	591	566	694	607	808	586	306	686	560	479	857	711	361	684	629	722	772	671	457	193
4931406G06Rik	42	40	27	38	39	38	34	55	38	39	27	40	16	11	13	28	31	34	28	20	23	14	19	31	20	9	9	32	11	20	10	6	23	25	5	14	17	19	25	27	17	3	15	19	15	14	23	8	14
4931406P16Rik	655	561	522	301	473	410	647	736	562	36	305	184	296	252	245	377	441	456	86	82	557	440	265	448	735	849	400	1023	641	868	849	798	657	878	853	507	836	873	819	1079	641	412	677	463	726	872	730	382	232
4931408C20Rik	0	0	0	0	0	0	0	0	0	0	0	0	0	0	0	0	0	0	0	0	0	0	0	0	0	0	0	0	0	0	0	0	0	0	0	0	0	0	0	0	0	0	0	0	0	0	0	0	0
4931409K22Rik	0	0	0	0	0	0	0	0	0	0	0	0	0	0	3	2	4	1	1	0	1	2	2	1	0	1	0	0	0	0	1	0	0	0	0	1	0	0	0	0	0	1	0	0	1	6	2	0	1
4931413I07Rik	0	0	1	1	0	0	0	0	0	0	0	0	0	1	0	0	0	0	1	0	0	0	0	0	0	0	0	0	0	0	0	1	0	0	1	0	0	0	1	1	0	0	0	0	0	0	2	0	0
4931413K12Rik	0	0	0	0	0	0	0	0	0	0	0	0	0	0	0	0	0	0	0	0	0	0	0	0	12	5	3	7	9	10	16	10	6	9	10	7	6	10	8	10	6	4	10	4	6	6	4	2	0
4931414P19Rik	56	33	49	42	45	40	47	59	41	40	48	62	48	49	57	74	72	63	60	53	77	64	42	72	71	107	40	144	72	79	79	60	80	80	67	45	73	78	67	96	96	59	89	80	81	88	77	59	35
4931415C17Rik	35	30	39	30	38	37	24	38	27	33	31	40	55	60	64	84	93	54	53	75	57	66	74	97	48	56	29	80	50	44	64	41	35	49	37	21	48	38	55	59	109	41	89	79	115	128	108	67	28
4931417E11Rik	0	0	0	0	0	0	0	0	0	0	0	0	0	0	0	0	0	0	0	0	0	0	0	0	0	0	0	0	0	1	0	0	0	0	0	0	0	1	0	0	0	0	0	0	0	0	0	0	0
4931422A03Rik	18	16	12	11	11	15	18	15	26	12	9	15	33	30	30	47	41	32	25	29	46	34	17	37	5	8	5	16	2	6	5	7	7	6	4	2	3	5	14	3	5	2	10	6	5	8	3	1	2
4931423N10Rik	3	0	7	1	1	4	4	8	3	0	2	2	2	0	3	6	0	0	3	5	3	0	2	4	3	5	1	14	1	5	2	1	1	1	4	1	2	4	3	6	2	1	2	1	1	1	3	3	0
4931428F04Rik	615	551	580	567	441	445	454	534	591	542	444	599	448	422	367	588	487	527	497	517	500	461	473	370	759	897	392	1111	640	877	818	820	708	839	776	433	758	797	749	1165	567	421	699	541	506	645	586	440	199
4931428L18Rik	0	0	0	0	0	0	0	0	0	0	0	0	0	0	0	0	0	0	0	0	0	0	0	0	0	0	0	0	0	0	0	0	0	0	0	0	0	0	0	0	0	0	0	0	0	0	0	0	0
4931429I11Rik	49	52	77	70	54	44	43	45	62	88	53	96	4	5	3	3	12	11	10	3	5	4	6	21	40	30	13	46	25	25	30	28	37	30	26	22	27	30	17	29	24	6	24	14	10	16	19	12	13
4931429L15Rik	1	1	2	1	3	1	2	0	1	1	0	1	1	0	0	0	2	2	0	0	0	1	1	1	2	1	1	3	1	0	0	1	0	1	1	2	0	2	0	1	2	1	2	3	0	1	5	3	1
4931429P17Rik	0	1	0	0	0	0	0	0	0	0	0	0	1	0	1	1	0	0	1	0	0	1	0	0	0	1	0	0	2	0	1	1	0	1	0	0	0	0	0	1	2	0	0	0	2	0	3	0	0
4931431C16Rik	64	48	54	31	59	46	44	56	53	5	27	20	38	25	20	32	47	57	18	15	54	47	26	33	2	3	5	16	7	7	3	8	5	5	9	3	7	6	9	10	2	2	6	5	4	4	8	6	2
4931431F19Rik	0	0	0	0	0	0	0	0	0	0	0	0	0	0	0	0	0	0	0	0	0	0	0	0	0	0	0	0	0	0	0	0	0	0	0	0	0	0	0	0	0	0	0	0	0	0	0	0	0
4931440F15Rik	4	3	2	1	4	3	4	6	1	5	3	7	20	15	7	27	17	12	13	13	13	12	13	15	3	3	3	6	2	2	7	5	2	6	0	4	3	6	9	3	12	6	11	13	13	15	16	3	6
4931440J10Rik	35	17	15	8	15	12	22	27	17	1	7	8	11	15	9	9	11	19	4	2	18	17	1	13	0	0	0	4	0	2	0	0	0	1	0	0	0	0	1	1	4	1	1	0	0	2	1	0	0
4931440L10Rik	0	0	0	0	0	1	0	0	0	0	0	0	0	0	0	0	0	0	0	0	0	0	0	2	0	0	1	1	0	0	0	0	0	0	0	0	0	0	0	0	0	0	0	0	0	1	0	0	0
4931440P22Rik	25	21	17	17	31	15	24	39	27	13	21	22	17	15	18	21	16	19	13	19	22	21	18	24	20	21	10	46	26	34	23	16	26	36	23	15	24	21	16	32	18	8	13	16	14	31	15	12	2
4932411E22Rik	15	8	6	9	8	8	16	15	14	0	3	4	7	10	7	25	11	27	7	3	11	21	17	30	18	40	16	27	27	28	36	48	45	39	32	21	31	21	37	50	40	17	29	14	26	38	42	25	9
4932411N23Rik	0	0	0	0	0	0	0	0	0	0	0	0	0	0	1	3	1	0	3	8	2	2	2	0	0	1	1	2	0	0	0	0	0	0	0	0	0	0	0	0	0	1	0	0	0	1	0	2	0
4932412D23Rik	0	0	0	0	1	0	0	0	0	0	0	0	6	5	1	5	8	9	2	4	10	11	7	10	6	1	2	4	3	4	6	4	9	4	3	2	4	4	3	4	15	5	15	16	12	16	12	8	1
4932414J04Rik	0	1	1	0	0	0	0	0	0	0	1	2	0	0	0	0	0	0	0	0	0	0	0	0	0	0	0	1	0	2	0	0	0	0	0	0	0	0	0	0	0	0	0	0	0	1	0	0	0
4932414N04Rik	2	1	0	0	0	0	0	1	1	1	0	0	1	1	0	2	0	2	0	0	1	1	0	0	2	4	3	2	2	2	1	4	0	1	2	1	4	3	7	5	2	2	6	3	3	6	3	6	1
4932415D10Rik	0	0	1	0	0	0	0	0	0	1	0	0	0	0	0	0	0	0	0	0	0	0	0	1	0	0	1	0	0	0	0	1	0	0	0	0	0	0	1	2	0	0	0	1	0	1	0	0	0
4932415M13Rik	1	0	0	0	1	0	2	0	2	1	1	0	0	1	0	0	0	1	2	0	0	0	0	0	2	1	1	3	0	4	1	3	1	0	1	0	1	0	0	1	0	0	0	0	0	0	0	0	0
4932416K20Rik	0	0	0	0	0	0	0	0	0	0	0	0	0	0	0	0	0	1	0	0	0	0	0	0	2	1	0	2	1	0	0	0	0	0	0	0	0	0	1	0	0	1	0	1	0	1	0	0	0
4932418E24Rik	19	15	7	7	12	19	20	12	10	2	3	4	35	21	28	42	77	81	17	16	80	78	31	94	42	41	27	38	27	54	45	51	28	39	25	21	31	48	41	59	205	84	206	59	261	226	259	109	57
4932427H20Rik	10	8	12	8	10	12	12	15	8	4	9	6	5	6	6	7	8	7	5	8	4	8	13	13	6	8	4	60	11	12	5	9	9	10	9	1	8	5	10	12	9	1	4	6	3	6	9	3	1
4932429P05Rik	0	0	0	0	0	0	0	0	0	0	0	0	0	0	0	0	0	0	0	0	0	0	0	0	0	0	0	0	0	0	0	0	0	0	0	0	0	0	0	0	0	0	0	0	0	0	0	0	0
4932430I15Rik	1	1	0	0	1	0	1	0	0	0	0	0	0	0	0	1	0	0	0	1	0	0	0	0	1	0	2	0	3	1	1	1	0	3	1	0	0	0	0	0	0	0	0	2	1	0	1	1	0
4932431L22Rik	0	0	0	0	0	0	0	0	0	0	0	0	0	0	0	0	0	0	0	0	0	0	0	0	0	0	0	0	0	0	0	0	0	0	0	0	0	0	0	0	0	0	0	0	0	0	0	0	0
4932431P20Rik	0	1	0	0	0	2	1	0	1	3	1	0	2	0	0	0	1	0	1	3	0	0	0	1	2	2	1	1	1	3	1	1	0	1	2	2	0	1	2	2	0	0	0	0	1	1	1	0	1
4932435O22Rik	6	7	4	8	3	3	5	6	4	8	5	4	4	2	3	3	2	2	0	2	2	3	2	6	9	4	2	6	6	9	7	4	5	7	6	3	9	7	8	10	2	1	4	1	3	4	5	3	4
4932438A13Rik	3948	3889	3283	2369	3119	2866	3788	4341	3807	1414	2657	2045	2126	1700	1716	2989	3065	3228	1373	1602	3196	2525	2157	2678	4567	4970	2706	6297	3825	4666	5014	4463	4055	4898	4726	2776	4351	5630	5297	8516	4584	2255	3857	2512	4568	5487	3917	2345	1133
4932438H23Rik	2	3	7	4	3	3	8	9	7	8	5	2	0	1	0	1	3	4	1	2	2	0	3	6	51	49	25	102	42	55	44	40	41	47	45	39	31	49	44	73	58	12	31	47	29	32	40	29	15
4932441J04Rik	1	0	1	1	0	0	3	0	0	2	1	1	2	2	0	2	2	0	2	0	1	0	0	2	5	5	1	9	2	6	0	4	2	2	2	4	3	2	1	4	1	1	3	2	3	0	2	3	1
4932442E05Rik	12	11	6	4	7	5	6	7	9	1	4	0	7	5	6	11	20	22	1	2	30	22	5	16	12	17	9	18	6	15	19	20	12	16	24	9	10	10	14	32	16	11	17	8	17	18	21	14	5
4932442L08Rik	2	1	1	3	1	2	1	2	4	1	4	1	8	5	8	6	9	12	6	7	7	11	11	20	1	2	1	3	1	0	0	2	0	5	2	3	2	1	0	6	15	5	7	8	14	11	14	2	1
4932443I19Rik	9	7	11	12	10	7	9	11	11	10	5	14	1	7	4	3	13	3	6	8	6	4	6	5	21	16	17	36	16	19	16	12	14	19	11	7	16	17	17	16	23	2	11	24	12	19	10	11	3
4932443L11Rik	470	412	390	388	389	364	392	415	482	179	269	320	410	360	372	578	550	508	297	264	579	403	392	377	193	228	91	298	170	205	166	164	173	197	189	140	184	168	184	242	177	103	161	150	197	239	199	112	56
4932702P03Rik	2336	2026	2027	1821	1866	1844	2145	2353	2203	1061	1644	1505	2104	1642	1585	2410	2621	2234	1418	1559	2466	2023	1850	2261	21	45	20	48	41	36	52	34	27	48	32	25	38	45	41	64	44	26	44	21	66	63	73	26	13
4933400A11Rik	0	0	0	0	0	0	0	0	0	0	0	0	0	0	0	0	0	0	0	0	0	0	0	0	0	0	0	0	0	0	0	0	0	0	0	0	0	0	0	0	0	0	0	0	0	0	0	0	0
4933400F03Rik	279	230	232	259	253	223	224	259	203	252	164	319	127	148	136	246	163	144	193	178	195	131	130	85	133	153	95	347	139	179	116	129	117	158	124	59	135	160	157	213	96	51	88	78	79	99	117	63	21
4933401B06Rik	0	0	0	0	0	0	0	0	0	0	0	0	0	0	0	0	0	0	0	0	0	0	0	0	0	0	0	0	0	0	0	0	0	0	0	0	0	0	0	0	0	0	0	0	0	0	0	0	0
4933401P06Rik	2	0	2	0	0	1	3	2	1	0	1	0	0	0	1	1	1	0	0	1	1	4	0	0	7	1	0	0	3	4	1	1	4	1	2	2	6	3	6	6	1	1	2	0	2	3	2	1	0
4933402D24Rik	32	21	13	12	11	18	25	18	21	6	12	5	6	8	5	9	20	15	6	9	15	12	8	8	43	45	33	47	39	45	46	39	52	49	41	21	39	43	61	67	36	18	23	16	23	27	29	14	10
4933402E13Rik	0	0	0	0	0	0	0	0	0	0	0	0	1	0	0	0	0	0	0	0	0	0	0	0	0	0	0	0	0	2	0	0	0	0	0	0	0	1	0	0	0	0	0	0	0	0	0	0	0
4933402J07Rik	2	1	1	1	0	0	0	3	1	2	0	2	0	0	0	0	0	0	0	0	0	0	0	0	1	0	1	4	1	1	3	1	0	0	0	0	0	0	2	1	0	0	0	0	0	1	1	0	0
4933402N03Rik	0	0	0	0	0	0	0	0	0	0	0	0	0	0	0	0	0	0	0	0	0	0	0	0	0	0	0	0	0	0	0	0	0	0	0	0	0	0	0	0	0	0	0	0	0	0	0	0	0
4933402N22Rik	0	0	0	0	0	0	0	0	0	0	0	0	0	0	0	0	0	0	0	0	0	0	0	0	0	0	0	0	0	0	0	0	0	0	0	0	0	0	0	0	0	0	0	0	0	0	0	0	0
4933402P03Rik	1	0	2	0	0	0	2	0	0	1	0	1	1	0	0	0	0	0	1	0	2	0	0	0	2	0	0	0	1	0	4	1	0	1	1	1	3	1	1	1	0	0	1	0	0	1	1	1	0
4933403O03Rik	0	0	0	0	0	0	0	0	0	0	0	0	0	0	0	0	0	0	0	0	0	0	0	0	0	0	0	0	0	0	0	0	0	1	0	0	0	0	0	0	0	1	0	0	0	0	0	0	0
4933403O08Rik	0	0	0	0	1	0	0	0	0	0	0	0	0	0	0	0	0	0	0	0	0	0	0	0	6	2	1	2	2	1	1	0	3	1	1	1	1	2	3	3	0	0	0	0	0	1	0	1	0
4933404K08Rik	0	0	0	0	0	0	0	0	0	0	0	0	0	0	0	0	0	0	0	0	0	0	0	0	0	0	0	0	0	0	0	0	0	0	0	0	0	1	0	1	0	0	0	0	0	1	0	0	0
4933404O12Rik	150	120	143	130	132	111	152	160	155	94	118	148	212	177	189	298	271	332	192	214	300	274	223	218	176	251	114	320	167	201	220	204	182	254	178	105	209	192	201	315	353	176	326	278	345	385	339	208	115
4933405D12Rik	1	0	0	0	0	0	0	0	1	1	0	0	0	0	1	1	0	0	0	0	0	0	0	0	0	0	0	0	1	0	0	1	0	0	1	0	0	0	0	0	0	0	0	0	0	0	1	0	0
4933405E24Rik	0	0	0	0	0	0	0	0	0	0	0	0	0	0	0	0	0	0	0	0	0	0	0	0	0	0	0	0	0	0	0	0	0	0	0	0	0	0	0	0	0	0	0	0	0	0	0	0	0
4933405L10Rik	1	3	2	3	1	4	2	0	6	4	1	1	3	0	0	2	3	2	0	7	6	2	5	2	2	1	0	5	1	5	2	2	4	4	2	1	2	6	2	5	1	4	4	6	5	4	4	2	3
4933405O20Rik	1	0	0	1	0	1	0	0	0	0	1	0	0	0	0	2	2	1	1	2	1	0	0	1	0	0	0	1	0	0	2	0	0	1	0	0	0	0	1	0	0	0	0	0	0	0	1	0	0
4933406C10Rik	10	11	12	13	14	7	6	13	14	23	3	14	7	21	13	26	31	19	15	20	20	27	19	18	23	18	9	32	16	24	24	17	16	22	21	5	27	21	12	26	22	13	22	26	35	39	31	23	8
4933406D12Rik	0	0	0	0	0	0	0	0	0	0	0	0	0	0	0	0	0	0	0	0	0	0	0	0	0	0	0	0	0	0	0	0	0	0	0	0	0	0	0	0	0	0	0	0	0	0	0	0	0
4933406F09Rik	0	0	0	0	0	0	2	0	0	0	0	0	0	0	0	0	1	0	0	0	0	0	0	0	0	0	0	0	0	0	0	0	0	0	0	0	0	0	0	0	0	0	0	0	0	0	0	0	0
4933406G16Rik	0	0	0	0	0	0	0	0	0	0	0	0	0	0	0	0	0	0	0	0	0	0	0	0	0	0	0	0	0	0	0	0	0	0	0	0	0	0	0	1	0	0	0	0	0	0	0	0	0
4933406I18Rik	3	4	2	2	5	0	3	2	3	0	4	2	2	3	2	5	1	2	3	3	1	3	2	0	3	7	3	12	5	6	2	6	6	6	6	4	3	10	8	3	4	3	4	3	1	4	7	1	1
4933406J08Rik	0	0	0	0	0	0	0	0	0	0	0	0	0	0	0	0	0	0	0	0	0	0	0	0	0	0	0	0	0	0	0	0	0	0	0	0	0	0	0	1	0	0	0	0	0	0	0	0	0
4933406J10Rik	0	1	0	0	0	0	0	0	0	0	0	0	0	0	0	0	0	0	0	0	0	0	0	0	0	1	0	1	0	1	0	1	1	0	0	0	0	0	0	0	0	0	0	0	0	0	1	0	0
4933406K04Rik	0	0	0	0	0	0	0	0	0	0	0	0	2	0	1	0	1	1	0	0	0	0	0	0	0	0	0	0	0	0	0	0	0	0	0	0	0	0	0	0	2	1	0	0	2	2	0	0	0
4933406M09Rik	0	0	0	0	0	0	0	0	0	1	0	0	0	0	0	0	0	0	0	0	0	0	0	0	0	0	0	0	0	0	1	0	0	0	1	0	0	0	0	0	0	0	0	0	0	0	1	0	0
4933406P04Rik	6	4	3	4	5	11	4	4	3	2	7	6	14	19	10	18	10	13	9	9	9	9	13	5	14	9	4	16	5	13	7	9	8	10	2	6	16	10	9	16	12	7	8	17	17	23	7	6	8
4933407E24Rik	0	0	0	0	0	0	0	0	0	0	0	0	0	0	0	0	0	0	0	0	0	0	0	0	0	0	0	0	0	0	0	0	0	0	0	0	0	0	0	0	0	0	0	0	4	1	0	3	0
4933407I08Rik	1	0	0	0	0	0	0	0	0	0	0	0	2	2	1	0	0	3	0	1	3	3	2	5	2	2	1	1	0	3	2	5	2	1	2	1	0	1	1	3	6	10	10	6	6	10	7	9	0
4933407K13Rik	119	93	114	74	78	91	91	124	92	63	73	73	80	51	73	138	167	98	43	83	127	110	84	172	111	140	77	179	79	109	133	114	96	99	140	76	120	116	136	191	171	82	199	137	225	214	197	109	56
4933407L21Rik	44	39	46	59	41	30	45	53	62	65	43	51	49	43	66	68	76	66	77	97	61	55	61	61	59	55	31	141	25	64	39	50	62	66	35	27	49	57	53	80	88	45	117	124	118	129	73	66	45
4933408B17Rik	36	33	33	44	29	22	22	27	45	48	20	52	11	26	23	58	31	27	23	28	36	26	31	19	35	17	12	23	19	22	23	19	26	20	46	22	18	15	33	34	32	12	22	11	24	21	19	17	6
4933408J17Rik	1	0	0	0	1	0	0	1	0	0	0	1	0	2	3	1	0	1	0	0	2	0	1	0	1	1	1	0	0	1	0	0	0	0	2	0	0	1	1	1	0	0	0	0	1	1	1	0	0
4933408N05Rik	1	1	3	1	0	1	0	1	0	2	1	2	0	0	2	0	1	0	1	0	4	3	0	1	4	2	2	3	3	1	0	3	1	2	0	0	2	2	1	0	3	2	0	1	1	1	1	2	0
4933409G03Rik	0	0	0	0	0	0	0	0	0	0	0	0	0	0	0	0	0	0	0	0	0	0	0	0	0	0	0	0	0	0	0	0	1	0	0	0	0	0	0	0	0	0	0	0	0	0	0	0	0
4933411G06Rik	0	0	0	0	0	0	0	0	0	0	0	0	0	0	0	0	0	0	0	0	0	0	0	0	0	0	0	0	0	0	0	0	0	0	0	0	0	0	0	0	0	0	0	0	0	0	0	0	0
4933411G11Rik	0	0	0	0	1	0	0	0	0	0	0	0	0	0	0	0	0	1	0	0	0	0	0	0	1	0	0	1	0	0	0	1	1	0	0	0	0	0	0	0	0	0	0	0	1	0	0	0	0
4933411K16Rik	0	0	0	0	0	0	0	0	0	0	0	0	0	0	0	0	0	0	0	0	0	0	0	0	1	2	1	2	2	3	4	4	2	3	0	0	3	1	2	3	0	0	3	1	2	3	3	1	1
4933411K20Rik	839	689	709	586	651	670	773	826	781	405	572	579	694	553	600	928	923	854	513	637	851	741	666	749	1227	1462	644	2152	948	1326	1145	1021	1231	1503	1030	690	1277	1240	1188	1873	1291	583	1047	900	1226	1413	1163	684	327
4933411O13Rik	0	0	0	0	0	0	0	0	0	0	0	0	1	0	2	0	1	0	0	0	0	0	0	0	0	0	0	0	0	1	0	1	0	0	0	0	0	0	0	1	1	0	0	0	0	0	1	1	0
4933412A08Rik	3	0	2	1	1	1	0	2	0	0	0	0	0	0	0	1	0	1	1	0	0	0	1	1	1	0	0	2	0	1	0	0	1	1	1	0	2	0	2	1	0	0	0	3	1	1	1	0	0
4933412E24Rik	0	0	0	0	0	0	0	0	0	0	0	0	0	0	0	0	0	0	0	0	0	0	0	0	0	0	0	0	0	0	0	0	0	0	0	0	0	0	0	0	0	0	0	0	0	0	0	0	0
4933413C19Rik	0	0	0	0	0	0	1	0	1	0	0	0	0	0	0	0	0	0	0	0	0	1	1	0	0	1	0	0	0	1	0	0	0	0	0	0	1	0	0	0	0	0	1	0	0	1	0	0	1
4933413G19Rik	19	10	15	12	10	14	13	13	9	4	7	8	18	9	14	12	19	5	11	10	29	23	16	13	38	70	31	93	49	60	47	61	54	68	44	26	49	47	49	84	44	48	72	61	59	73	68	44	17
4933413J09Rik	23	23	12	24	18	18	11	33	34	25	21	20	3	11	6	11	13	5	9	6	14	10	5	6	12	10	5	17	12	8	13	4	9	7	10	10	9	11	11	22	8	1	10	2	6	7	9	3	4
4933413L06Rik	0	0	0	0	0	0	0	0	0	0	0	0	0	0	0	0	0	0	0	0	0	0	0	1	0	0	1	1	0	0	0	0	0	0	0	0	1	0	0	1	0	0	1	1	0	0	0	0	0
4933414I15Rik	0	0	0	0	0	0	0	0	0	0	0	0	0	0	0	0	0	0	0	0	0	0	0	0	0	0	0	0	0	0	0	0	0	0	0	0	0	0	0	0	0	0	0	0	0	0	0	0	0
4933415A04Rik	30	23	29	30	28	13	17	23	26	51	26	44	6	8	7	4	4	6	5	22	6	5	5	2	19	25	10	36	11	15	21	17	17	19	23	13	28	15	12	35	10	3	9	3	5	6	6	5	2
4933415D12Rik	0	1	2	0	0	0	1	0	0	0	0	0	0	0	0	0	1	0	0	0	0	1	0	0	0	1	0	0	2	0	0	1	1	0	1	1	0	1	0	0	2	0	0	0	1	0	0	0	0
4933415F23Rik	0	0	0	1	0	0	0	0	0	0	0	0	1	0	0	0	0	1	1	0	0	0	0	0	0	0	0	0	0	0	0	0	0	0	0	0	0	1	1	0	0	0	0	0	0	1	1	0	0
4933416C03Rik	0	0	0	0	0	0	0	0	0	0	0	0	0	0	0	0	0	0	0	0	0	0	0	0	2	2	0	1	2	3	0	1	3	0	2	1	2	2	3	3	0	0	0	0	1	0	2	0	0
4933416E03Rik	0	0	0	0	0	0	0	0	0	0	0	0	0	0	0	0	0	0	0	0	0	0	0	0	0	0	0	0	0	0	0	0	0	0	0	0	0	0	0	0	0	0	0	0	0	0	0	0	0
4933416E14Rik	1	3	5	2	1	1	0	0	1	1	0	2	4	1	0	7	6	4	4	5	4	3	5	3	3	1	1	2	1	2	0	1	1	4	0	0	5	0	0	2	13	1	4	4	5	10	8	6	2
4933416I08Rik	6	0	1	0	1	0	0	2	3	0	1	0	3	3	2	2	4	0	3	2	5	4	2	0	2	3	1	3	1	3	0	1	3	2	0	1	1	1	2	4	6	0	2	4	8	6	1	5	0
4933416M07Rik	15	8	5	2	8	7	8	14	12	2	2	1	2	4	1	3	1	5	0	0	1	3	4	4	3	13	4	8	2	5	3	11	5	9	4	1	7	2	4	13	5	1	9	4	3	4	4	5	0
4933417A18Rik	3	2	3	9	3	3	2	3	5	6	1	2	1	0	0	0	4	1	2	0	1	0	0	1	0	0	0	0	0	0	0	0	0	0	0	0	1	0	0	0	0	0	0	0	0	0	0	0	0
4933417D19Rik	52	74	54	57	54	33	41	58	65	32	26	43	136	127	170	233	237	188	101	134	275	214	106	208	15	11	7	26	13	10	8	12	13	10	18	6	14	15	15	22	22	10	15	13	20	28	20	11	7
4933421A08Rik	1	0	4	0	1	1	2	1	1	1	3	1	2	0	3	1	5	2	3	2	2	4	2	2	3	5	0	7	2	4	3	2	1	5	2	0	2	0	2	4	3	0	2	3	3	3	2	0	1
4933421I07Rik	0	0	0	0	0	0	0	0	0	0	0	0	0	1	0	0	0	0	0	0	0	0	0	0	0	1	0	3	0	0	0	0	0	1	0	1	0	1	1	1	0	0	0	0	0	0	0	1	0
4933421O10Rik	335	280	245	254	242	231	272	319	280	190	237	266	178	145	171	231	254	219	152	154	207	194	188	195	346	370	180	674	274	362	350	305	333	358	312	200	369	398	362	521	256	162	328	215	295	308	309	188	88
4933422H20Rik	1	3	0	3	0	5	0	4	6	1	0	3	0	3	2	5	4	0	1	1	1	1	3	6	2	3	2	7	0	4	6	7	0	1	4	1	3	4	4	8	0	1	2	1	3	6	3	3	0
4933423P22Rik	0	0	0	0	0	0	0	0	0	0	0	0	0	0	0	0	0	0	0	0	0	0	0	0	8	1	2	6	4	4	7	6	3	0	4	1	0	5	12	10	4	4	7	3	1	1	6	3	0
4933424L21Rik	4	0	2	1	3	4	2	3	4	0	0	1	1	0	0	1	1	0	0	0	2	1	2	1	0	0	0	0	0	0	0	0	0	0	0	0	0	0	0	0	0	0	0	0	0	0	0	0	0
4933424M12Rik	2	3	1	5	0	1	2	2	2	1	1	2	5	7	1	1	5	3	5	4	5	4	2	1	1	6	6	4	2	2	3	2	1	2	3	1	5	5	2	8	1	0	3	6	10	0	7	4	2
4933425H06Rik	0	0	0	0	0	0	0	0	0	0	0	0	0	0	0	0	0	0	0	0	0	0	0	0	0	0	0	0	0	0	0	0	0	0	0	0	0	0	0	0	0	0	0	0	0	0	0	1	0
4933425L06Rik	0	0	1	0	0	0	0	0	0	0	0	0	0	0	1	1	3	1	0	0	0	1	1	0	1	1	0	0	0	0	2	0	1	0	0	0	0	0	1	0	3	0	2	1	0	0	2	0	0
4933426D04Rik	1	1	0	0	0	0	0	1	0	5	1	1	0	0	1	0	0	1	0	7	0	1	1	0	1	1	3	3	0	2	2	1	0	1	2	1	2	2	1	1	1	1	1	2	3	1	1	0	0
4933426K07Rik	0	0	0	0	0	0	0	0	0	0	0	0	0	0	0	0	0	0	0	0	0	0	0	0	0	0	0	0	0	0	0	0	0	0	0	0	0	0	0	0	0	0	0	0	0	0	0	0	0
4933426M11Rik	3490	3382	3458	2689	2678	2625	2995	3546	3244	1379	2342	2660	880	870	741	1292	1275	1161	580	906	1336	1090	806	1068	3025	3230	1538	4214	2284	3090	2897	2691	2607	2963	3597	2037	3781	3101	3157	4360	1442	748	1245	1090	1383	1670	1462	846	437
4933427D06Rik	0	0	0	0	0	0	0	0	0	0	0	0	1	1	1	1	0	0	0	1	1	1	1	2	0	0	0	0	0	0	0	1	0	0	1	0	1	0	0	1	0	0	0	0	0	0	2	0	0
4933427D14Rik	783	631	620	659	600	553	553	758	680	591	496	695	695	692	867	1198	1294	821	706	923	1189	929	797	867	726	793	408	864	586	705	823	698	583	696	777	488	762	777	803	1138	1252	584	1071	550	1319	1488	1231	685	298
4933427E11Rik	3	0	2	2	0	0	2	0	1	1	1	1	1	3	1	2	0	0	2	1	3	1	1	1	3	0	1	8	1	2	2	3	0	5	1	2	0	4	1	1	4	0	4	0	0	2	1	2	2
4933427E13Rik	0	0	0	0	0	0	0	0	0	0	0	0	0	0	0	0	0	0	0	0	0	0	0	0	0	0	0	0	0	0	0	0	0	0	0	0	0	0	0	0	0	0	0	0	0	0	0	0	0
4933427G17Rik	0	0	0	5	0	1	2	3	8	4	2	0	2	3	1	6	2	5	6	6	1	3	2	1	5	2	0	8	5	4	2	7	6	7	4	0	2	4	2	7	1	2	3	18	6	13	3	6	3
4933427G23Rik	124	113	140	113	111	102	116	134	133	103	100	149	111	96	128	137	124	94	101	98	106	113	97	116	13	21	10	62	8	15	5	12	4	11	14	5	15	8	9	20	19	6	6	12	17	13	12	17	7
4933427I04Rik	31	17	17	17	13	13	18	28	13	22	18	29	18	22	27	26	32	24	26	46	26	22	25	18	24	28	16	45	23	25	19	39	16	16	22	16	23	35	29	45	28	14	47	26	30	35	32	25	8
4933427I22Rik	5	5	4	2	6	8	5	9	7	3	3	6	7	4	3	4	8	4	3	3	5	5	1	6	7	5	1	11	5	4	8	4	3	6	8	2	5	6	11	9	12	4	9	6	8	15	4	4	4
4933427J07Rik	14	20	18	15	18	11	9	28	15	23	15	30	19	28	41	48	37	17	31	44	42	24	32	40	45	37	25	39	32	51	38	41	29	31	60	12	28	38	51	51	57	23	63	41	71	74	82	53	14
4933428C19Rik	0	0	0	0	0	0	0	0	0	0	0	0	0	1	0	0	0	0	0	0	0	0	0	0	0	0	0	0	0	0	0	0	0	0	0	0	0	0	0	0	0	0	0	0	0	0	0	0	0
4933428G20Rik	0	3	4	2	2	1	1	1	3	4	0	3	0	1	3	2	3	0	0	1	2	6	0	3	96	101	52	105	71	80	106	97	68	74	91	45	68	78	84	137	65	67	116	54	108	130	111	67	27
4933428M09Rik	0	0	0	0	0	0	0	0	0	0	0	0	0	0	0	0	0	0	0	0	0	0	0	0	0	0	0	0	0	0	0	0	0	0	0	0	0	0	0	0	0	0	0	0	0	0	0	0	0
4933429H19Rik	13	10	13	19	10	13	12	13	18	17	13	18	8	12	6	6	12	9	7	6	6	8	6	7	0	0	0	1	0	0	0	0	0	0	0	0	0	1	0	0	0	0	0	0	0	0	0	0	0
4933430I17Rik	5	2	8	5	7	2	7	10	6	0	5	4	1	3	0	6	2	1	1	3	2	4	3	7	4	7	4	9	9	7	8	15	12	11	14	6	9	12	10	9	2	1	6	6	7	10	6	1	2
4933430M04Rik	0	0	0	0	0	0	0	0	0	0	0	0	0	0	0	0	0	0	0	0	0	0	0	0	0	0	0	0	0	0	0	0	0	1	0	0	0	0	0	0	0	0	4	0	2	1	0	0	0
4933431E20Rik	1831	1545	1617	1490	1497	1444	1654	1898	1881	810	1212	1186	1926	1822	1798	2958	3160	2801	1587	1628	2860	2279	2013	2719	2818	2775	1389	4032	2042	2971	2669	2260	2458	2905	2504	1507	2790	2687	2386	3690	2816	1452	2659	1876	2790	3525	3311	1715	839
4933431K23Rik	104	87	88	60	67	63	89	94	95	38	51	60	47	33	47	79	91	72	46	69	104	68	53	48	2	0	1	3	0	1	0	1	3	0	1	0	0	2	0	2	0	0	0	0	0	1	0	2	1
4933433C11Rik	0	1	0	0	1	1	0	1	1	1	0	2	0	0	0	1	0	2	1	0	0	1	1	1	0	0	0	2	0	0	0	2	2	1	2	0	1	1	2	2	2	0	1	1	0	0	1	1	0
4933433F19Rik	0	0	0	0	0	0	0	0	0	0	0	0	0	0	0	0	0	0	0	0	0	0	0	0	0	0	0	0	0	0	0	0	0	0	0	0	0	0	0	0	0	0	0	0	0	0	0	0	0
4933433G15Rik	3	5	0	0	1	2	1	3	0	2	1	1	0	0	0	1	2	1	1	1	1	1	0	0	7	3	2	3	2	3	3	6	6	7	3	1	5	8	7	13	2	1	6	3	7	5	4	4	2
4933433P16Rik	0	0	0	0	0	0	0	0	0	0	0	0	0	0	0	0	0	0	0	0	0	0	0	0	0	0	0	0	0	0	0	0	0	0	0	0	0	0	0	0	0	0	0	0	0	0	0	0	0
4933434E20Rik	1057	885	993	1101	980	989	880	1067	1140	1219	844	1012	910	790	756	1225	1212	997	1161	1111	1099	825	948	897	1798	1953	851	4611	1313	1853	1564	1254	1648	1849	1531	1097	1713	1638	1626	2607	1727	854	1430	1642	1562	1662	1458	976	458
4933434I20Rik	0	0	0	0	0	0	0	0	0	0	0	0	0	0	0	0	1	0	0	0	0	0	0	0	0	0	0	0	1	0	0	0	0	0	0	0	0	0	0	0	0	0	0	0	0	0	0	0	0
4933434M16Rik	0	1	1	0	0	0	0	0	0	0	0	0	0	0	0	0	1	0	0	0	0	1	0	0	1	0	0	0	0	0	0	0	0	1	0	0	0	0	1	1	0	0	1	0	1	0	0	0	0
4933435F18Rik	0	0	0	0	0	0	0	0	0	0	0	0	0	0	0	0	0	0	0	0	0	0	0	0	0	0	0	0	0	0	0	0	0	0	0	0	0	0	0	0	0	0	0	0	0	0	0	0	0
4933436C20Rik	40	39	38	54	52	45	41	48	63	74	25	56	7	1	7	8	8	8	12	17	9	2	11	9	73	72	32	146	52	63	52	60	66	81	49	32	53	71	42	104	14	26	29	43	15	21	7	29	12
4933436I01Rik	0	0	0	0	0	0	0	0	0	0	0	0	0	0	0	0	0	0	0	0	0	0	0	0	0	0	0	0	0	0	0	0	0	0	0	0	0	0	0	0	0	0	0	0	0	0	0	0	0
4933437N03Rik	18	8	18	14	19	15	20	22	15	2	13	14	5	2	7	11	22	13	3	0	13	14	10	16	0	0	1	0	0	0	0	0	1	0	1	0	0	0	0	0	0	0	0	3	0	0	0	0	0
4933438A12Rik	0	0	0	0	0	0	0	0	0	0	0	0	0	0	0	0	0	0	1	0	0	0	0	1	0	0	0	0	0	0	0	0	0	0	0	0	0	0	0	0	0	0	0	0	0	1	2	0	0
4933438K21Rik	0	0	0	0	0	0	0	0	0	0	0	0	0	0	0	0	0	0	0	0	0	0	0	0	1	6	4	7	6	3	4	3	5	7	1	0	4	1	4	6	1	0	1	0	1	0	0	0	1
4933439C10Rik	224	184	208	183	212	175	170	245	219	204	141	249	123	122	160	213	177	150	145	189	181	160	164	132	466	534	235	733	349	392	509	465	389	461	468	242	431	426	436	651	324	212	403	320	287	338	336	307	129
4933439G12Rik	7	3	2	6	6	2	7	16	5	5	4	2	17	20	24	26	15	19	23	15	24	10	13	17	34	27	14	70	24	29	23	20	27	31	30	20	29	29	20	39	12	11	26	21	22	22	24	14	4
4933439K11Rik	13	12	10	10	13	13	19	15	12	25	9	14	19	13	19	26	34	21	43	24	24	12	20	29	9	10	4	5	1	5	4	4	5	5	6	1	5	3	3	13	5	5	5	4	7	3	9	7	6
4933440J02Rik	0	0	0	0	0	0	0	0	0	0	0	0	0	0	0	0	0	0	0	0	0	0	0	0	0	0	0	0	0	0	0	0	0	0	0	0	0	0	0	0	0	0	0	0	0	0	0	0	0
4933440M02Rik	0	0	0	0	0	0	0	0	0	0	0	0	1	0	0	0	0	0	0	0	2	1	0	0	0	0	0	1	0	0	1	0	0	0	0	1	0	2	0	0	0	0	0	0	0	0	0	0	0
4933440N22Rik	0	0	0	0	0	0	0	0	0	0	0	0	0	0	0	0	0	0	0	0	0	0	0	0	0	0	0	0	0	0	0	0	0	0	0	0	0	0	0	0	0	0	0	0	0	0	0	0	0
5031410I06Rik	4	0	2	1	1	0	2	1	0	1	1	1	0	1	2	2	2	1	1	1	0	0	5	1	3	2	3	3	3	4	3	1	1	3	0	0	1	2	1	4	2	2	6	0	3	2	2	2	0
5031414D18Rik	20	15	13	17	19	12	13	23	23	17	25	17	22	30	19	36	39	39	33	26	23	24	24	32	41	73	28	76	43	45	33	35	41	45	33	24	44	36	43	55	48	25	48	25	30	44	48	29	13
5031415H12Rik	9	19	7	8	6	4	6	7	6	35	17	25	4	3	4	4	3	3	4	10	4	8	6	5	4	3	5	4	3	2	6	5	1	2	7	2	6	3	3	16	3	2	8	3	7	3	4	4	1
5031425E22Rik	456	366	388	388	388	398	387	431	423	429	338	479	127	121	128	220	248	196	159	175	194	127	179	168	473	475	266	1085	396	578	426	477	441	590	487	225	453	556	539	788	225	111	247	190	212	249	228	182	59
5031425F14Rik	0	1	0	0	0	1	1	1	1	0	0	1	0	1	0	1	0	2	0	1	0	0	0	0	3	2	0	3	1	1	0	1	1	0	0	1	1	2	0	1	1	0	0	0	3	2	1	0	0
5031434C07Rik	1	0	1	0	0	0	0	0	0	0	0	0	0	0	0	1	0	0	0	0	1	0	1	0	1	0	0	0	0	1	1	0	0	0	1	0	0	0	0	0	1	0	1	0	1	0	2	0	0
5031434O11Rik	563	438	418	425	414	452	390	475	509	404	333	418	176	125	174	198	235	171	182	199	232	169	151	202	389	375	245	503	289	400	397	363	280	370	354	177	327	403	405	577	177	142	217	148	183	243	217	136	65
5031439G07Rik	4242	3461	3519	3583	3613	3529	3557	4300	4342	2975	2720	3207	3415	2986	3252	4673	4793	3945	3520	3143	5025	3201	3441	4175	6542	7188	3188	9743	5197	6608	6029	5999	5597	6577	6456	4030	6727	6256	5691	8369	5369	3480	5705	4932	6143	7589	6128	3651	1826
5033403F01Rik	2	5	1	1	5	1	1	3	0	1	0	1	1	0	1	1	0	1	2	2	4	2	4	7	3	9	2	12	4	5	4	4	1	4	5	4	3	3	7	5	2	2	6	3	13	8	3	4	1
5033411D12Rik	57	47	52	61	69	46	48	55	70	53	49	53	52	42	48	70	55	55	30	45	62	39	35	49	76	81	33	210	92	96	82	75	84	120	99	58	78	92	78	114	87	42	71	85	96	93	71	49	25
5033417F24Rik	108	77	100	51	60	52	62	73	69	28	60	73	28	25	22	56	50	36	17	27	41	32	36	39	71	78	48	133	50	74	80	72	77	102	79	42	73	84	87	122	51	21	40	31	39	58	49	25	15
5033423K11Rik	0	0	0	0	0	0	0	0	0	0	0	0	0	0	0	0	0	0	0	0	0	0	0	0	0	0	0	0	0	0	0	0	0	0	0	0	1	0	0	0	0	0	0	0	0	0	0	0	0
5033426O07Rik	2	0	2	1	1	1	0	1	2	2	3	1	2	0	3	2	5	1	4	3	2	5	6	5	4	11	3	16	2	6	4	7	9	11	3	4	6	4	4	8	6	1	7	3	3	5	6	3	1
5033428I22Rik	0	0	0	0	0	0	0	0	0	0	0	0	0	0	0	0	0	0	0	0	0	0	0	0	0	0	0	0	0	0	0	0	0	0	0	0	0	0	0	0	0	0	0	0	0	0	0	0	0
5033430I15Rik	16	16	14	27	14	15	13	24	22	25	6	19	36	31	40	58	48	37	69	42	57	36	40	43	21	26	14	49	12	29	21	19	22	25	16	18	24	18	18	25	44	28	25	51	52	66	52	18	9
5133400J02Rik	0	0	0	0	0	0	0	0	0	0	0	0	0	0	0	0	0	0	0	0	0	0	0	0	0	0	0	0	0	0	0	0	0	0	0	0	0	0	0	0	0	0	0	0	0	0	0	0	0
5330411J11Rik	0	0	0	0	0	0	0	0	0	0	1	0	0	0	1	0	0	1	1	0	0	0	2	0	0	1	0	1	0	1	1	2	0	2	0	0	1	2	0	2	0	1	2	0	3	3	1	3	0
5330413P13Rik	5	4	1	5	5	4	8	6	11	5	1	2	21	20	21	31	29	24	17	19	19	21	27	29	13	19	8	21	10	16	21	16	29	26	9	7	17	16	15	19	36	14	58	43	51	50	41	40	17
5330416C01Rik	0	0	0	0	1	0	0	0	0	0	0	1	13	24	13	35	15	34	5	5	26	22	10	1	1	0	0	1	0	0	0	0	1	0	0	1	1	2	0	1	18	8	5	4	1	14	24	7	1
5330417C22Rik	143	131	114	140	159	113	135	181	185	70	92	91	1169	1069	1365	2003	2148	1491	893	1112	2007	1650	1309	2060	339	430	155	454	285	328	341	355	373	416	306	226	397	311	301	406	2479	970	1686	1177	2573	2671	2386	886	508
5330417H12Rik	0	1	0	0	0	0	0	0	0	0	0	1	1	0	0	1	0	0	0	0	0	0	0	0	0	0	0	0	0	1	0	1	0	0	0	0	0	2	0	0	1	0	0	0	0	0	0	1	0
5330426P16Rik	6	7	16	8	9	8	9	7	13	10	8	10	25	20	17	34	27	26	13	12	24	22	18	23	13	13	4	31	20	18	21	16	18	14	19	9	16	23	17	29	25	20	41	34	36	55	30	19	9
5330429C05Rik	0	0	0	0	0	0	0	0	0	0	0	0	1	0	0	3	3	1	0	2	3	1	0	0	0	1	0	0	0	0	0	0	0	0	0	0	1	0	0	0	0	0	0	0	0	1	1	0	0
5330430P22Rik	18	11	20	20	10	13	10	20	9	16	8	21	14	6	9	9	13	7	15	8	5	12	9	10	8	19	7	79	13	21	13	11	5	9	13	8	8	6	10	24	8	2	9	12	12	8	5	4	4
5330434G04Rik	192	197	163	138	175	168	221	215	181	124	155	174	137	107	123	174	167	157	131	129	144	140	145	180	303	368	168	530	235	333	343	289	324	342	311	184	336	315	317	481	172	106	209	157	193	275	191	135	48
5330438D12Rik	454	389	445	395	317	357	336	474	387	325	332	429	100	81	94	136	134	112	111	164	126	124	111	135	237	283	172	591	197	281	285	248	202	279	253	125	257	291	246	420	124	57	124	99	97	125	82	77	30
5330438I03Rik	14	15	8	5	9	3	7	18	8	0	2	0	27	18	7	38	20	89	13	6	33	39	14	46	2	4	2	2	1	3	2	5	5	3	3	1	1	2	2	8	10	9	25	3	17	18	18	9	3
5330439A09Rik	10	4	10	8	11	13	5	6	11	11	7	14	9	12	10	18	19	12	8	9	8	14	15	16	0	0	0	0	2	0	0	2	0	2	0	2	1	2	1	1	1	1	3	0	1	2	0	0	2
5330439K02Rik	3	8	10	7	5	8	5	7	8	13	3	8	13	9	11	12	18	11	8	14	9	12	12	8	4	12	7	22	10	6	14	9	7	8	11	5	10	8	5	12	16	8	18	6	13	17	16	6	3
5430400D12Rik	36	29	39	35	25	34	47	39	14	25	39	40	16	9	23	23	17	18	16	13	23	28	10	22	27	40	24	55	22	27	40	26	17	46	29	16	27	46	37	47	18	15	35	20	26	26	37	17	9
5430401F13Rik	0	0	0	0	0	0	0	0	0	0	0	0	0	0	0	0	0	0	0	0	0	0	0	0	0	0	0	0	0	0	0	0	0	0	0	0	0	0	0	0	0	0	0	0	0	0	0	0	0
5430402E10Rik	0	0	0	0	0	0	0	0	0	0	0	0	0	0	0	0	0	0	0	0	0	0	0	0	0	0	0	0	0	0	0	0	0	0	0	0	0	0	0	0	0	0	0	0	0	0	0	0	0
5430402O13Rik	76	78	68	75	70	75	58	74	46	59	59	100	29	16	17	23	25	18	19	25	18	19	19	14	14	17	5	21	12	9	6	7	13	12	12	7	10	9	10	6	13	7	16	16	11	20	14	7	4
5430403G16Rik	43	43	56	35	35	42	36	40	34	35	30	47	42	46	36	58	58	43	31	36	47	39	47	44	91	119	64	266	75	108	120	109	125	129	76	60	125	123	125	162	159	54	126	109	122	152	145	71	32
5430405H02Rik	329	309	293	301	249	222	229	300	264	305	259	383	134	109	148	176	191	150	139	129	145	137	146	133	104	155	61	242	115	162	132	129	134	149	134	75	136	135	136	181	88	61	114	106	87	117	93	57	38
5430416N02Rik	172	150	191	158	148	146	143	220	162	151	105	183	106	123	120	205	174	149	127	165	193	122	121	137	199	254	144	507	205	258	271	214	218	275	260	151	254	265	275	395	249	144	232	165	267	317	271	169	88
5430416O09Rik	19	17	25	18	12	19	15	20	11	25	17	33	17	21	20	31	29	17	19	35	22	16	26	26	31	21	20	41	17	45	22	43	20	17	18	10	16	26	41	50	40	14	15	24	26	69	32	18	8
5430417L22Rik	839	860	920	1074	872	828	801	984	1077	725	805	895	897	909	904	1288	1273	986	891	1151	1336	1157	914	973	974	1208	588	2278	818	1048	985	855	969	1238	1004	646	1156	1002	977	1471	1281	663	1175	1313	1105	1541	1196	888	341
5430419D17Rik	0	0	0	0	0	0	0	0	0	0	0	0	0	0	0	0	0	0	0	0	0	0	0	0	3	11	0	1	0	4	5	4	7	2	1	0	5	3	4	6	0	1	6	1	0	3	0	2	1
5430421N21Rik	0	0	0	0	0	0	0	0	0	0	0	0	0	0	0	0	0	0	0	0	0	0	0	0	0	0	0	1	0	0	0	0	1	0	0	0	0	1	0	0	0	0	0	0	1	0	0	0	0
5430425J12Rik	0	0	0	0	0	0	0	0	0	0	0	0	0	0	0	0	0	0	0	0	0	0	1	0	0	0	0	0	0	0	0	0	0	1	1	0	0	0	0	0	0	0	0	0	0	0	0	0	0
5430427M07Rik	0	0	0	0	0	0	0	0	0	0	0	0	0	0	0	0	0	0	0	0	0	0	0	0	0	0	0	0	0	0	0	0	0	0	0	0	0	0	0	0	0	0	0	0	0	0	0	0	0
5430427O19Rik	8	1	4	5	2	4	4	4	7	2	0	2	2	2	8	7	12	1	9	9	5	7	16	8	7	6	1	22	11	10	3	13	8	13	11	2	10	3	12	14	12	6	4	13	17	19	14	7	4
5430435G22Rik	26	19	17	21	30	8	23	32	37	27	13	15	29	18	26	38	35	36	37	40	50	31	27	28	42	43	32	89	45	47	40	35	30	40	33	15	31	38	23	57	50	13	40	61	48	86	48	33	20
5530400C23Rik	0	0	0	0	0	0	0	0	0	0	0	0	0	0	0	0	0	0	0	0	0	0	0	0	0	0	0	0	0	0	0	0	0	0	0	0	0	0	0	0	0	0	0	0	0	0	0	0	0
5530401A14Rik	4	2	0	4	2	1	0	1	1	5	2	7	22	12	23	16	28	7	17	28	25	16	19	20	3	1	1	2	3	5	4	9	0	3	1	3	1	4	3	4	7	8	14	11	24	17	32	17	3
5530401N12Rik	97	69	111	111	69	78	68	89	91	104	85	120	37	35	39	53	54	44	38	35	42	29	35	31	4	2	3	8	3	7	0	2	1	4	5	2	6	2	5	5	1	2	2	0	0	1	1	1	0
5530601H04Rik	434	438	392	370	393	348	397	485	445	265	296	343	315	259	273	462	455	357	240	266	446	377	294	391	582	637	238	972	325	600	593	560	375	641	413	253	477	678	627	960	640	309	445	415	450	743	613	395	144
5730405O15Rik	28	25	16	14	13	14	13	22	17	7	28	24	9	9	14	4	15	11	10	8	11	8	16	25	29	47	26	55	23	32	46	42	25	28	34	26	30	38	31	43	24	20	38	33	30	24	40	16	13
5730409E04Rik	2068	1717	2007	2310	1915	1828	1759	1972	2038	2064	1623	2353	1796	1753	1760	2673	2370	1974	2110	2404	2189	1637	1715	1582	2601	3027	1347	5590	2133	2804	2554	2346	2557	3130	2361	1591	2956	2503	2253	3649	2268	1169	1855	1888	1938	2432	2217	1346	651
5730412P04Rik	0	0	0	0	0	0	0	0	0	0	0	0	0	0	0	0	0	0	0	0	1	1	0	0	0	0	0	0	0	0	0	1	0	0	0	1	0	0	0	0	1	1	0	0	0	0	0	0	0
5730416F02Rik	0	0	0	0	0	0	0	0	0	0	0	1	0	0	0	0	0	0	0	0	0	1	0	1	0	1	0	0	0	1	0	0	0	1	0	0	0	0	0	2	0	0	0	0	0	0	1	0	0
5730420D15Rik	0	1	1	1	0	0	1	1	0	0	1	0	1	0	0	0	1	0	1	1	0	0	2	0	0	1	0	0	0	1	0	2	1	0	2	0	3	0	1	1	3	0	0	0	0	2	0	1	0
5730422E09Rik	2	2	5	3	1	2	1	0	3	0	4	1	0	4	2	3	0	2	1	1	5	5	2	2	5	2	2	3	2	2	1	1	1	1	2	2	0	1	1	2	3	1	1	3	2	4	2	4	0
5730435O14Rik	0	0	0	0	0	0	1	0	1	1	0	0	0	1	0	3	2	1	0	1	0	0	0	0	1	0	0	2	1	1	0	0	0	1	0	0	1	0	0	0	2	0	0	0	0	0	4	0	0
5730437C11Rik	0	0	0	0	0	0	0	0	0	0	0	0	0	0	0	0	0	0	1	0	0	0	0	0	0	0	0	0	0	0	0	0	0	1	0	0	0	0	0	0	0	0	0	0	0	0	0	0	0
5730446D14Rik	8	1	0	0	0	2	6	3	0	2	0	1	0	1	0	1	0	0	0	0	1	0	0	0	32	49	31	79	28	39	22	25	39	37	46	19	32	32	25	30	0	0	0	1	0	0	1	0	0
5730455P16Rik	1938	1630	1744	1472	1549	1570	1938	2040	1811	743	1374	1297	1166	1107	875	1591	1564	1512	876	1050	1557	1235	1154	1165	2776	3133	1577	5528	2320	3117	2532	2625	2741	3502	2322	1594	3032	2978	2700	4606	1768	1080	1997	1523	1943	2177	1846	1218	618
5730457N03Rik	3	2	1	5	8	4	5	13	12	3	0	1	0	0	0	0	0	0	0	0	0	0	0	0	23	28	13	45	14	33	18	17	19	34	13	22	25	17	9	24	0	0	0	0	0	0	0	1	0
5730460C07Rik	0	0	0	0	0	0	0	0	0	0	0	0	0	0	0	0	0	0	0	1	0	0	0	0	0	0	0	0	0	0	0	0	0	0	0	0	0	0	0	0	0	0	0	2	0	0	1	0	0
5730480H06Rik	133	112	105	91	89	83	102	113	118	37	92	52	56	35	46	63	79	76	35	41	59	54	58	65	34	22	22	50	23	27	36	32	31	28	35	19	30	31	47	54	41	18	35	33	48	28	37	25	11
5730507C01Rik	8	8	6	4	5	7	4	11	9	3	5	5	22	6	17	16	43	19	6	13	37	37	12	25	53	58	24	121	32	47	54	44	36	48	43	26	40	45	54	80	96	30	48	53	91	82	56	27	14
5730508B09Rik	31	21	24	33	27	24	26	36	39	42	23	24	142	123	145	222	238	134	113	178	243	160	128	201	51	60	32	121	39	37	35	50	40	49	38	22	48	47	41	96	347	101	215	307	247	338	204	151	69
5730522E02Rik	4	3	3	3	3	3	6	5	2	4	0	2	28	30	48	39	38	31	22	38	39	34	25	25	7	2	5	11	1	2	4	4	6	5	3	5	9	3	8	5	43	13	38	37	37	55	33	20	7
5730559C18Rik	22	17	13	21	27	22	18	27	21	30	11	28	37	35	57	53	50	36	55	42	29	40	49	50	47	49	25	67	36	42	26	47	44	54	42	22	35	44	32	43	58	29	66	39	35	57	49	38	20
5730577I03Rik	38	37	44	37	34	22	42	25	30	28	28	30	46	36	44	79	76	63	54	64	62	66	67	70	47	53	32	102	36	38	40	32	49	43	37	23	48	45	50	63	106	36	86	68	84	100	81	43	28
5730588L14Rik	5	2	4	1	1	6	5	4	3	16	1	3	0	0	1	0	3	3	1	0	1	0	0	9	6	3	1	6	2	4	4	4	6	5	5	3	3	8	3	12	15	0	8	9	9	5	9	8	5
5730596B20Rik	0	0	0	0	0	0	0	0	0	0	0	0	0	0	0	0	0	0	0	0	0	0	0	0	21	18	10	28	14	19	13	22	15	10	19	6	13	13	9	24	0	0	0	0	0	0	0	0	0
5830403L16Rik	4	2	3	0	4	4	4	1	0	6	0	10	16	12	7	17	21	18	16	15	17	15	18	16	5	3	1	13	3	5	6	3	2	4	7	4	10	5	6	9	14	13	25	21	17	13	18	9	4
5830403M04Rik	678	531	650	702	682	652	641	884	817	346	500	653	756	617	651	808	884	796	624	773	797	698	708	749	0	2	2	7	1	1	2	1	0	0	2	0	0	2	0	1	1	1	3	2	1	4	0	1	1
5830411N06Rik	0	1	1	0	0	0	0	1	0	0	0	1	0	0	0	0	1	0	0	1	0	0	0	0	3	3	3	1	3	5	3	2	1	2	5	0	2	1	0	0	0	0	0	0	0	0	0	1	0
5830415F09Rik	102	76	98	80	86	84	69	69	91	78	63	87	63	64	64	84	102	62	81	61	56	64	57	59	128	105	57	275	85	111	107	76	88	134	75	52	122	103	81	150	87	52	68	111	88	102	75	55	29
5830416P10Rik	541	332	499	319	395	328	377	460	424	340	293	528	11	22	23	21	9	13	4	35	13	22	12	7	477	380	222	404	286	451	634	328	303	319	390	187	305	518	431	624	17	6	8	4	13	19	19	11	7
5830417I10Rik	28	9	16	9	12	5	22	12	10	3	7	8	6	5	10	11	20	6	3	9	13	5	6	10	316	425	165	379	259	318	472	397	311	332	390	175	375	381	375	528	271	160	304	154	316	319	339	184	87
5830418K08Rik	1013	902	849	594	738	662	930	999	786	325	645	585	489	382	398	669	589	645	278	315	625	442	452	609	939	1150	616	1414	794	1087	1163	972	943	1119	958	564	1089	1158	1141	1717	889	438	801	410	896	1147	847	433	278
5830418P13Rik	41	36	56	66	55	42	58	51	101	162	44	67	80	60	110	112	128	93	190	136	129	80	94	84	4	5	3	9	1	6	5	4	2	2	2	3	3	4	5	4	4	3	5	2	3	1	3	0	1
5830428H23Rik	1269	1172	1014	1021	1102	866	1043	1330	1263	853	855	833	1323	1268	1417	2071	2138	1506	1213	1587	1933	1662	1474	1675	1168	1181	667	1947	852	1004	1070	1032	957	1016	1039	642	1030	1205	1269	1813	1937	922	1766	1419	1989	2078	1646	1169	475
5830432E09Rik	9	6	9	5	5	4	10	10	7	2	4	5	5	1	5	3	7	4	2	2	8	10	1	3	1	1	2	3	1	1	3	4	5	6	0	1	3	4	1	6	10	3	4	2	4	5	3	3	0
5830444B04Rik	562	493	544	508	421	447	431	568	524	537	439	594	180	185	181	336	293	252	216	203	247	230	183	237	277	237	150	522	208	276	294	201	172	238	406	180	309	273	247	362	105	30	79	63	75	87	103	44	26
5830454E08Rik	16	25	19	23	24	23	15	13	18	26	23	25	11	8	14	17	15	7	23	30	17	10	13	7	26	20	10	84	21	33	18	21	18	19	19	20	34	24	21	51	14	10	23	25	21	15	22	10	6
5830462I19Rik	316	286	307	197	233	248	262	297	243	61	169	175	195	157	137	290	311	234	104	84	335	252	171	270	124	179	103	226	133	157	166	155	131	208	154	79	159	135	147	242	140	86	165	101	189	217	180	100	56
5830472F04Rik	0	0	0	0	0	0	0	0	0	1	0	0	0	0	0	0	0	1	0	0	0	0	0	0	0	0	0	0	1	0	0	0	0	0	0	0	0	0	1	0	0	0	0	0	0	0	1	0	0
5830473C10Rik	2	2	0	0	0	0	0	0	0	2	1	0	1	5	0	0	5	4	0	4	1	3	1	1	0	0	0	0	0	2	0	1	0	0	0	0	0	0	1	1	3	2	9	8	4	3	3	2	3
5930403N24Rik	6	6	7	5	4	7	6	2	5	1	4	3	17	13	10	20	10	21	3	3	13	15	12	15	14	11	8	29	10	12	13	18	15	12	14	4	13	9	16	17	23	13	26	14	26	26	27	19	9
5930412G12Rik	36	34	45	43	39	43	39	49	35	61	28	38	41	23	28	37	37	40	74	41	25	23	35	27	101	97	42	184	64	103	65	66	84	78	76	46	108	87	74	128	33	34	25	52	20	57	45	22	14
5930422O12Rik	36	30	22	19	21	18	24	33	29	29	24	39	8	9	13	21	20	4	12	17	17	13	17	8	21	21	14	24	9	22	22	17	12	10	23	8	20	25	29	24	8	7	4	9	5	8	8	9	2
5S_rRNA	0	0	0	0	0	0	0	0	0	0	0	0	0	0	0	0	0	0	0	0	0	0	0	0	0	0	0	0	0	0	0	0	0	0	0	0	0	0	0	0	0	0	0	0	0	0	0	0	0
6030408B16Rik	1	2	1	3	0	1	2	2	1	1	1	2	4	4	5	8	5	6	5	5	2	4	5	7	0	2	2	2	1	0	0	0	0	2	0	0	2	1	0	2	9	1	7	10	3	8	4	4	1
6030419C18Rik	3715	3364	3773	4249	3482	3293	3149	3761	4223	3067	2776	4143	3983	3953	4002	5800	5556	3897	4124	4415	5368	3797	3662	4603	2930	3067	1632	6164	2489	3477	2340	2377	2801	3058	2728	1766	3312	2947	2726	3771	4533	1887	3011	3020	3340	5048	3706	1936	1055
6030442K20Rik	57	55	61	86	65	41	61	63	71	107	68	90	71	50	78	103	89	58	89	102	69	52	65	62	45	82	21	135	51	63	52	47	49	59	55	36	59	36	53	63	61	25	53	57	60	76	51	44	9
6030443J06Rik	16	17	7	11	12	7	15	14	11	36	11	23	22	22	24	27	33	21	33	57	20	16	22	30	20	29	15	34	28	25	30	28	13	29	24	22	26	42	28	48	49	17	31	24	42	55	39	19	8
6030445D17Rik	14	6	8	5	6	12	8	11	2	9	10	7	4	0	3	1	4	2	5	6	4	5	3	4	13	21	3	29	8	9	10	13	13	9	2	6	8	10	10	12	9	1	5	7	5	7	6	2	0
6030452D12Rik	0	0	0	0	0	0	0	0	0	0	0	0	0	0	0	0	0	0	0	0	0	0	0	0	0	0	0	0	0	0	0	0	0	0	0	0	0	0	0	0	0	0	0	0	0	0	0	0	0
6030455H03Rik	9	5	5	6	4	2	3	3	2	3	4	4	3	1	1	1	0	5	2	6	2	3	1	8	1	1	3	6	1	4	1	2	1	5	2	1	2	3	10	6	5	2	2	1	0	1	1	2	1
6030458C11Rik	777	714	720	658	626	613	700	797	689	442	559	555	767	731	776	1113	1261	970	678	804	1173	951	783	1047	929	1067	506	1679	728	978	1003	923	911	1088	902	591	1119	957	993	1488	1440	639	1178	1045	1303	1541	1365	810	395
6030468B19Rik	0	1	0	1	2	0	0	1	1	0	0	0	1	1	0	2	1	0	3	0	0	0	2	3	1	2	0	3	1	1	1	1	2	2	0	0	2	1	0	1	0	3	2	3	1	1	2	0	1
6030469F06Rik	0	0	0	0	0	0	0	0	0	0	0	0	0	0	0	0	0	0	0	0	0	0	0	0	0	0	0	0	0	0	0	0	0	0	0	0	0	0	0	0	0	0	0	0	0	0	0	0	0
6030471H07Rik	0	0	0	0	0	0	0	0	0	0	0	0	0	0	0	0	0	0	0	0	0	0	0	0	0	0	0	0	0	0	0	0	0	0	0	0	0	0	0	0	0	0	0	0	0	0	0	0	0
6030498E09Rik	0	0	0	0	0	0	0	0	1	0	0	0	0	1	1	0	0	0	0	1	1	0	0	0	0	1	0	2	1	0	1	2	0	2	0	0	0	1	2	0	2	0	0	1	0	0	3	1	1
6230400D17Rik	2540	2430	2402	2322	2146	1989	2022	2496	2594	2029	1820	2242	1587	1396	1501	2216	2328	1873	1480	1634	2116	1638	1587	1724	50	43	22	76	23	44	47	50	35	55	45	25	52	48	45	80	57	33	64	67	63	74	62	34	16
6330403A02Rik	404	333	388	320	362	342	360	456	436	165	223	274	3647	3608	2993	5455	4731	5447	2885	4475	4941	4654	3615	3850	678	712	286	831	469	631	608	623	607	721	591	361	690	641	503	822	5295	3035	5891	3755	4613	5969	4985	3680	1795
6330403K07Rik	918	757	501	1392	1429	1034	1023	1492	1805	1037	551	872	3040	3368	3829	5193	4450	3675	4339	4626	4093	3071	3945	2991	4010	3902	1688	9036	3279	3609	2797	3074	3465	4017	2997	2531	4119	3226	2809	4525	5750	2263	4356	5614	5146	5123	4809	2620	1418
6330403L08Rik	244	243	220	228	198	198	211	236	294	183	196	225	279	340	275	424	378	382	296	420	424	316	323	280	419	526	222	541	365	476	424	423	475	512	448	288	486	398	389	636	509	304	585	360	455	675	576	372	173
6330403N20Rik	1	2	2	0	0	1	3	1	0	0	4	5	3	2	2	1	2	6	0	0	2	1	3	3	3	1	1	2	8	2	3	1	3	3	1	1	1	4	3	5	3	4	0	0	5	5	6	3	2
6330408A02Rik	448	386	401	443	348	334	363	422	424	453	338	484	412	394	441	557	550	428	466	497	484	400	428	435	621	708	332	912	451	628	617	558	630	648	555	352	670	572	585	835	643	366	629	431	622	756	665	419	211
6330409D20Rik	7	8	5	4	4	5	5	9	9	11	4	5	2	2	4	4	3	2	8	4	4	1	3	2	44	43	26	71	32	47	31	37	39	43	50	26	45	36	33	68	4	11	15	11	10	16	22	5	3
6330416G13Rik	233	233	268	297	255	274	268	304	295	263	232	303	345	305	356	453	473	359	444	416	460	313	366	388	509	581	260	887	365	512	455	471	432	543	432	298	567	434	473	708	502	323	523	576	515	690	518	378	211
6330418K02Rik	5	6	12	8	12	7	4	2	8	11	7	13	6	4	3	11	14	7	5	8	3	8	6	9	49	47	24	97	38	61	55	37	42	48	25	25	53	36	38	67	51	21	44	40	48	51	38	26	17
6330419J24Rik	259	206	212	280	293	237	243	279	283	212	185	272	389	374	383	573	508	422	407	488	413	372	408	351	483	471	242	1067	408	491	376	408	428	491	394	283	474	424	428	638	466	256	493	532	501	503	471	308	158
6330444E15Rik	1	0	1	1	2	0	0	0	1	0	0	1	0	0	0	0	0	0	1	0	0	0	0	0	3	3	1	3	2	2	5	1	3	1	3	1	0	4	2	1	0	0	0	0	0	0	0	0	0
6330549D23Rik	583	595	541	544	523	469	599	681	671	328	431	382	263	262	235	401	374	340	236	312	388	330	267	358	33	45	24	83	29	28	40	41	22	37	37	21	30	40	25	55	43	19	35	35	41	46	30	22	8
6330562C20Rik	5	5	6	9	7	1	3	5	5	9	5	7	6	2	3	3	5	5	10	5	5	2	4	5	6	6	3	16	6	8	5	3	6	4	5	4	9	8	3	16	3	1	7	6	2	7	3	2	1
6430503K07Rik	0	0	0	0	0	0	0	0	0	0	0	0	0	0	0	0	0	0	0	0	0	0	0	0	12	13	5	34	9	15	9	9	10	11	11	7	13	9	6	16	2	3	4	5	5	8	2	4	5
6430531B16Rik	38	38	34	53	48	49	50	43	49	90	44	61	13	14	14	11	25	17	31	14	18	8	8	18	37	36	19	58	17	32	31	31	32	42	26	9	31	27	30	53	25	8	19	25	20	17	21	14	7
6430548M08Rik	120	107	120	70	88	97	93	98	93	22	70	74	33	34	23	49	55	46	22	12	57	46	29	35	8236	9545	4224	13066	7217	9291	8983	8220	7741	9677	9234	5397	11285	8943	8335	12046	4182	2777	3799	3055	3915	5057	4938	2637	1348
6430550D23Rik	1336	1044	1160	1164	996	890	931	1103	1165	1576	990	1677	659	699	894	1184	1075	745	867	1014	981	703	824	825	46	45	14	57	29	35	49	40	40	31	31	20	27	36	30	57	41	21	57	36	47	46	46	37	18
6430562O15Rik	158	150	161	172	157	130	117	162	176	149	112	193	135	130	124	180	157	128	128	134	123	133	131	126	76	71	32	103	51	82	67	52	53	52	55	48	71	76	61	98	35	26	52	42	47	60	59	19	14
6430571L13Rik	1101	977	1065	1090	984	957	1044	1047	949	895	863	1074	107	94	111	122	133	133	124	91	93	64	133	114	842	860	495	1761	667	931	920	766	700	1051	819	440	868	944	850	1305	143	128	181	196	166	218	150	115	54
6430573F11Rik	1538	1341	1545	1305	1291	1291	1290	1622	1465	1034	1063	1440	194	179	196	338	299	247	228	188	307	248	216	247	1312	1343	777	2689	1193	1583	1349	1304	1274	1405	1433	788	1279	1457	1529	2212	433	167	306	332	355	507	371	200	109
6430590A07Rik	33	27	27	17	16	19	17	23	21	34	19	30	11	21	16	9	16	17	10	22	22	5	14	16	24	30	17	30	24	24	43	31	14	19	31	21	23	44	54	67	25	14	14	10	19	33	31	12	8
6430628N08Rik	2	0	0	0	1	0	0	0	0	0	0	0	6	1	7	7	10	3	6	8	6	1	8	5	2	3	3	4	4	1	3	3	4	3	1	1	4	3	2	1	3	3	5	6	6	6	3	2	1
6430710C18Rik	3	1	1	4	0	0	1	2	1	2	2	1	1	0	0	0	1	0	0	1	3	0	2	0	2	1	0	5	0	0	1	1	1	2	1	1	1	2	2	2	1	2	1	2	0	0	0	0	0
6530401F13Rik	0	4	1	1	1	7	0	1	3	3	0	3	6	5	6	12	10	5	3	4	10	7	11	8	4	2	0	6	2	0	4	3	3	3	4	3	1	5	5	1	11	5	12	6	10	10	13	8	2
6530402F18Rik	137	113	113	109	121	99	123	149	160	61	67	87	205	303	198	336	234	381	152	142	315	375	203	136	177	175	74	240	163	182	168	196	196	181	218	120	185	159	172	242	263	128	195	120	176	289	299	149	56
6530403G13Rik	0	0	0	0	0	0	0	0	0	0	0	0	0	0	0	0	0	0	0	0	0	0	0	0	4	1	3	8	2	0	2	2	3	3	3	0	1	0	0	4	2	1	1	2	2	2	2	0	2
6530403H02Rik	23	24	13	11	22	11	20	19	16	22	11	10	21	13	24	33	30	30	25	24	26	25	22	29	9	22	8	37	21	21	20	24	13	20	19	7	17	23	22	31	42	29	48	52	43	40	22	37	12
6530409C15Rik	422	388	389	251	328	245	410	480	372	120	273	180	138	111	134	180	210	229	80	87	243	186	139	206	26	35	15	33	21	32	34	42	28	30	25	11	26	22	30	57	26	10	29	11	19	26	19	18	7
6530411M01Rik	3	6	0	2	1	3	3	3	4	2	4	3	2	0	1	0	4	4	5	4	2	3	2	4	3	4	3	9	8	11	6	5	8	6	0	1	6	2	2	3	3	0	2	1	6	3	7	0	1
6720401G13Rik	242	193	186	86	153	138	187	225	174	55	75	80	74	61	54	99	121	89	34	59	142	91	71	169	444	542	274	594	383	439	553	515	379	468	488	259	457	582	530	800	355	243	461	258	449	453	489	271	142
6720416L17Rik	4	5	0	3	2	3	5	4	4	6	4	5	10	6	2	7	4	2	8	4	6	4	1	2	61	83	26	105	33	73	40	47	62	77	44	32	55	50	35	63	8	8	15	18	11	13	5	3	4
6720427I07Rik	565	450	558	469	449	429	420	573	531	450	431	538	154	104	173	184	181	145	112	138	190	123	133	171	392	560	286	976	352	416	492	352	423	562	414	275	516	507	463	617	166	96	177	205	210	194	164	115	65
6720483E21Rik	7	12	8	12	12	6	7	7	11	11	7	14	4	9	2	4	9	8	5	7	2	4	3	4	11	18	8	25	9	16	17	17	11	11	17	15	14	13	16	21	2	5	6	3	6	7	8	4	3
6720489N17Rik	2	1	1	0	0	2	0	0	0	0	0	1	0	0	0	1	0	2	0	0	2	2	0	1	2	2	2	5	3	3	1	0	2	2	0	0	1	1	1	1	1	3	3	1	2	4	1	1	0
6820408C15Rik	49	39	36	60	40	36	37	40	55	76	44	60	43	52	35	60	57	35	101	64	42	24	49	47	53	49	22	99	54	56	59	57	45	70	57	19	65	56	56	88	60	38	102	102	69	67	74	59	32
6820431F20Rik	0	0	0	0	0	0	0	0	0	0	0	0	0	0	0	0	0	0	0	0	0	0	0	0	164	157	97	223	122	136	145	126	164	144	181	86	158	168	169	250	140	54	109	76	138	142	97	59	38
7330404K18Rik	0	0	0	0	0	0	0	0	0	0	0	0	0	0	0	0	0	0	0	1	0	0	0	1	0	1	0	0	0	0	1	1	1	0	0	0	0	0	0	0	0	0	1	0	0	1	0	0	0
7420426K07Rik	0	0	0	0	0	0	0	0	0	0	0	0	0	0	0	0	0	0	1	0	0	0	0	0	0	0	0	0	0	0	0	0	0	0	0	0	0	0	0	0	0	0	0	0	0	0	0	0	0
7420461P10Rik	77	41	42	129	135	63	96	87	165	100	38	66	14	32	21	23	123	43	42	57	18	14	8	29	0	0	0	1	3	0	0	0	0	3	0	0	0	2	1	1	0	1	0	0	0	1	0	0	0
7530416G11Rik	0	0	0	0	1	0	0	0	0	0	0	0	0	0	0	0	0	0	0	0	0	0	0	0	0	0	0	0	0	0	0	0	1	0	0	0	0	0	0	1	0	0	0	0	0	0	0	0	0
7530420F21Rik	0	0	1	1	0	0	0	0	0	0	0	0	2	3	3	4	1	7	0	5	1	5	0	0	0	1	0	1	3	0	2	0	2	1	2	1	0	3	0	0	0	3	5	1	2	4	3	3	1
7530422B04Rik	0	0	0	1	0	0	0	0	1	0	0	0	0	0	0	0	0	0	0	0	0	0	0	0	0	0	0	0	0	0	0	0	0	0	0	0	0	0	0	0	0	0	0	0	0	0	0	0	0
7SK	0	0	0	0	0	0	0	0	0	0	0	0	0	0	0	0	0	0	0	0	0	0	0	0	0	0	0	0	0	0	0	0	0	0	0	0	0	0	0	0	0	0	1	0	0	0	0	0	0
8030411F24Rik	0	0	0	0	0	0	0	0	0	0	0	0	0	0	0	0	0	0	0	0	0	0	0	0	0	0	0	0	0	0	0	0	0	0	0	0	0	0	0	0	0	0	0	0	0	0	0	0	0
8030423F21Rik	0	1	1	1	0	1	1	0	1	2	2	0	2	0	1	2	1	0	1	2	0	2	1	1	3	3	2	14	5	2	3	0	9	6	0	1	7	3	1	5	3	1	1	2	0	0	0	3	0
8030423J24Rik	4	0	2	0	3	1	2	3	5	2	3	1	0	1	1	0	1	0	0	3	0	0	0	0	2	0	5	5	1	4	2	3	3	4	2	2	4	2	3	1	1	0	1	0	3	1	2	1	0
8030443G20Rik	4	6	1	10	5	4	2	5	3	9	9	6	25	28	28	35	27	18	29	47	19	22	36	20	4	1	3	9	1	2	1	5	7	4	0	3	2	1	4	2	10	3	8	5	4	4	1	6	1
8030451A03Rik	190	188	153	118	156	155	194	154	166	32	162	99	23	13	21	28	33	31	13	12	27	25	13	36	0	2	0	5	0	4	1	3	4	1	2	2	0	0	2	1	2	1	0	2	0	1	1	1	0
8030453O22Rik	71	51	81	88	61	63	50	81	82	62	54	86	88	99	85	135	122	91	80	114	141	83	99	77	78	58	26	136	52	75	63	59	70	63	73	45	68	70	58	96	92	28	59	48	76	65	102	45	10
8030462N17Rik	846	828	762	451	631	589	825	930	823	49	505	315	400	359	296	637	694	678	108	140	835	683	357	661	980	1114	606	1716	814	1188	1036	1096	955	1157	1210	699	1206	1146	1140	1631	1076	455	782	610	1028	1189	957	533	256
8030474K03Rik	0	1	1	0	1	1	0	1	0	0	2	0	1	0	0	1	0	1	0	0	0	3	1	0	0	0	0	0	0	0	0	1	0	2	0	1	1	0	0	0	1	0	1	0	1	0	0	0	2
8430403D17Rik	2	2	0	0	0	0	2	1	0	18	1	3	1	1	4	2	3	0	2	15	3	1	2	1	1	2	1	3	1	1	0	1	1	0	2	0	1	2	3	1	1	0	4	1	3	1	4	3	0
8430408G22Rik	24	23	12	34	15	14	15	18	36	31	25	15	27	45	24	61	65	11	34	41	52	30	39	26	31	28	14	59	32	12	28	23	16	21	52	38	40	44	30	34	45	20	47	59	67	35	43	22	14
8430419K02Rik	46	26	16	20	27	28	22	30	27	23	29	34	2	1	1	2	2	0	4	2	2	2	2	6	35	28	13	59	28	30	25	31	38	37	17	13	27	36	26	36	1	0	0	1	1	1	0	0	2
8430419L09Rik	4165	3730	4046	4168	3687	3416	3531	4299	4465	3571	3102	3864	4934	4781	4877	7303	7021	5727	5316	5551	6773	4928	4892	5037	5329	6502	2837	7951	4416	5950	5619	5243	5431	6548	5516	3460	6401	5321	5070	7656	7499	3764	6458	5094	7097	8528	7009	4399	2113
8430423G03Rik	0	0	0	0	0	0	0	0	0	0	0	0	0	0	0	0	0	0	0	0	0	0	0	0	0	0	0	1	0	0	0	0	0	0	0	0	0	0	0	0	0	0	1	0	0	0	0	0	0
8430427H17Rik	1070	967	989	816	784	710	840	997	1041	452	693	800	626	733	760	1133	930	930	549	712	1245	878	612	788	1100	1224	586	1344	909	1218	1197	1255	1103	1140	1134	568	1108	990	1069	1555	1200	669	1131	774	1206	1690	1375	849	418
8430429K09Rik	134	122	138	144	108	120	116	144	124	163	126	176	95	97	123	146	149	133	103	167	159	111	131	117	128	127	92	278	122	126	115	100	128	158	105	84	128	125	103	172	126	44	134	107	120	154	120	66	42
8430432A02Rik	0	0	0	0	0	0	0	0	0	0	0	0	0	0	0	0	0	0	0	0	0	0	0	0	16	38	18	69	21	20	25	21	17	32	18	11	21	26	24	48	14	12	20	16	19	14	24	6	5
8430436N08Rik	0	0	0	0	0	1	0	0	0	0	0	0	0	0	0	1	0	1	0	0	0	1	0	0	0	0	0	0	0	0	0	0	0	0	0	0	0	0	0	0	0	0	0	0	0	0	0	0	0
8430437L04Rik	0	0	0	0	0	0	0	0	0	0	0	0	0	0	0	0	0	0	0	0	0	0	0	0	0	0	0	0	0	0	0	0	1	0	0	0	0	0	0	0	0	0	0	0	0	0	0	0	0
9030025P20Rik	116	90	76	75	87	81	74	120	90	85	54	103	49	32	44	70	94	45	49	61	53	56	51	63	114	162	74	189	96	127	175	119	94	118	131	67	102	141	124	216	131	55	115	75	103	121	125	70	28
9030204H09Rik	0	0	0	0	0	0	0	0	0	0	0	0	0	0	0	0	0	0	0	0	0	0	0	0	0	0	0	0	0	0	0	0	0	0	0	0	0	0	0	0	0	0	0	0	2	0	0	0	0
9030407P20Rik	70	62	72	71	66	69	65	95	55	60	52	58	90	73	70	98	108	83	94	108	76	68	80	86	126	142	63	303	104	140	113	113	116	163	100	79	127	142	127	159	108	79	165	180	126	152	125	110	45
9030612E09Rik	34	32	40	33	34	35	36	42	34	59	35	56	17	17	13	33	15	16	21	20	26	17	20	20	31	55	37	103	34	44	58	38	46	62	44	26	47	57	47	74	11	13	14	19	21	28	15	11	8
9030616G12Rik	0	0	0	0	0	0	0	0	0	0	0	0	0	0	0	0	0	0	0	0	0	0	0	0	0	0	0	0	0	0	0	0	1	0	0	0	0	0	0	0	0	0	0	0	0	0	0	0	0
9030617O03Rik	654	542	677	553	591	507	508	639	671	471	461	601	265	256	270	404	416	301	277	332	440	286	263	277	285	307	120	459	197	341	263	269	227	273	268	164	286	281	244	356	345	131	228	241	321	399	337	141	66
9030619P08Rik	0	0	0	0	0	0	0	0	0	1	0	0	0	0	0	0	0	0	0	0	0	0	0	0	1	0	0	0	1	0	0	1	1	0	0	0	0	0	1	9	0	0	0	0	0	0	1	0	0
9030622O22Rik	0	0	0	0	0	0	0	0	0	0	0	0	0	0	0	0	0	0	0	0	0	0	0	0	0	0	0	0	0	0	0	0	0	0	0	0	0	0	0	3	0	0	0	0	1	0	0	0	0
9030624G23Rik	0	0	0	2	0	0	1	2	2	2	1	0	2	6	1	3	4	0	5	5	1	2	0	3	4	8	5	15	9	3	4	9	2	8	6	2	8	8	7	10	10	3	5	8	9	10	7	8	4
9030624J02Rik	1551	1306	1347	1342	1271	1207	1291	1311	1463	1270	1074	1443	958	861	923	1317	1379	1105	1051	1053	1203	1023	959	943	1798	2260	982	3081	1390	1793	1836	1905	1815	2127	1755	1074	2061	1746	1617	2535	1637	938	1619	1611	1673	1927	1596	1002	554
9130008F23Rik	9	3	7	2	3	1	3	2	6	3	2	6	0	0	0	2	2	1	1	0	4	1	1	4	3	8	2	15	5	5	5	3	7	6	7	0	3	3	0	11	2	1	2	6	2	3	2	2	1
9130011E15Rik	421	383	433	415	345	410	393	430	379	244	286	367	342	286	325	509	476	390	337	291	441	375	360	408	557	641	280	862	434	542	506	530	563	621	524	299	622	535	489	745	555	306	579	431	566	580	553	315	171
9130015L21Rik	0	1	0	0	0	0	0	0	0	0	0	0	0	0	0	0	0	0	0	0	0	0	0	0	0	1	0	0	0	1	0	0	0	0	0	0	0	0	0	0	0	0	0	0	0	0	0	0	0
9130017K11Rik	2	3	6	0	3	1	4	6	2	3	0	1	2	3	1	8	6	10	6	4	19	7	3	6	3	8	3	8	4	12	11	8	7	10	2	6	5	8	2	10	7	2	8	5	3	12	7	5	1
9130019O22Rik	87	86	106	95	93	68	90	110	78	92	69	97	47	40	46	59	56	50	52	59	56	49	41	52	92	115	59	240	88	98	104	108	115	110	87	68	135	121	100	164	65	49	84	74	67	90	60	49	30
9130019P16Rik	14309	12808	14821	14200	12850	12043	12154	14609	13757	9244	10985	12936	1125	866	985	1404	1555	1176	1070	748	1472	1079	1214	1348	979	975	574	2407	924	1232	1064	804	705	1059	1037	594	1054	1070	1030	1637	143	108	168	214	157	197	168	82	60
9130020K20Rik	62	70	70	62	29	28	27	48	43	353	53	156	41	41	56	86	71	37	94	208	56	52	56	47	73	73	54	63	65	79	80	109	48	53	114	39	42	77	88	156	81	50	102	57	93	97	77	68	28
9130023H24Rik	142	103	121	93	93	111	128	109	98	80	97	110	79	52	59	89	104	94	76	77	77	74	104	116	155	204	113	296	145	169	182	165	190	184	120	94	199	156	160	238	106	73	159	150	123	139	155	103	51
9130024F11Rik	0	0	0	0	0	0	0	0	0	0	0	0	0	0	0	0	0	0	0	0	0	0	0	0	0	1	0	2	0	0	0	0	0	0	0	1	2	0	3	0	31	18	6	2	1	20	31	17	8
9130204K15Rik	0	0	0	0	0	0	0	0	0	0	2	0	0	0	0	0	0	0	0	0	0	0	0	0	0	0	0	0	0	1	0	0	0	0	0	0	3	0	0	0	0	1	0	0	0	1	0	1	0
9130204L05Rik	0	0	0	0	0	0	0	0	0	0	0	0	0	0	0	0	0	0	0	0	0	0	0	0	0	0	0	0	0	0	0	0	0	0	0	0	0	0	0	0	0	0	0	0	0	0	0	0	0
9130206I24Rik	10	8	5	3	7	1	0	4	11	7	4	7	1	0	0	1	6	1	1	3	2	0	1	0	6	7	3	7	4	8	9	4	8	6	4	2	5	7	3	11	3	2	1	1	4	3	2	2	0
9130208D14Rik	0	0	0	1	0	1	2	2	0	0	0	0	1	1	1	1	1	0	2	2	1	1	1	1	0	3	5	2	4	1	1	1	2	0	3	0	2	2	1	3	4	2	3	0	2	2	3	1	0
9130213A22Rik	18	13	19	13	10	17	23	12	18	25	13	15	11	13	9	20	18	12	17	15	26	14	12	8	16	12	15	40	11	23	12	8	16	23	19	9	19	17	13	21	11	6	14	14	11	23	13	3	5
9130221H12Rik	1436	1381	1591	1950	1330	1257	1139	1517	1541	1946	1223	2051	1490	1550	1643	2412	2144	1513	1910	2197	1930	1434	1604	1306	411	455	207	766	321	401	425	366	338	474	421	263	449	343	341	574	438	221	350	329	411	450	424	270	132
9130230L23Rik	0	0	0	0	2	0	0	0	0	0	0	2	0	1	0	0	0	0	0	0	1	0	0	0	1	0	0	0	0	1	0	1	0	0	1	0	0	1	0	2	1	0	0	0	1	0	0	0	1
9130230N09Rik	21	5	15	26	19	20	22	16	12	14	16	12	64	66	66	100	117	45	67	80	94	65	56	72	16	9	1	38	12	11	8	6	16	13	11	7	15	8	15	18	33	11	21	15	27	38	27	19	9
9130401M01Rik	2172	2052	2161	2310	2117	1958	2011	2375	2525	2017	1743	2112	2034	1868	2069	3133	3066	2211	1975	2528	2805	2170	2009	2198	709	717	404	1866	573	747	579	538	627	738	566	369	728	687	626	935	720	355	534	750	612	843	599	341	162
9130409I23Rik	0	2	2	1	0	1	0	0	0	0	1	1	0	1	1	2	2	1	0	1	1	2	1	1	5	8	0	1	3	4	5	2	1	1	4	2	0	4	3	2	11	2	2	2	1	4	4	1	1
9130409J20Rik	0	0	0	1	0	0	0	1	0	0	0	0	0	0	0	0	0	0	0	0	0	0	0	0	0	0	0	1	0	1	0	0	1	0	0	0	0	0	0	0	0	0	0	0	0	0	0	0	0
9130410C08Rik	0	0	0	0	0	1	0	1	1	2	0	0	1	0	0	0	1	0	0	0	0	1	0	0	2	1	0	3	1	0	2	0	2	0	0	1	1	0	0	3	0	0	0	1	0	1	0	2	0
9230009I02Rik	0	0	0	1	0	0	0	0	0	0	0	0	22	21	33	39	54	19	24	52	42	19	28	28	0	0	0	1	0	0	1	0	0	0	0	1	0	0	0	0	39	7	11	10	26	68	47	7	6
9230019H11Rik	0	0	0	0	0	0	0	0	0	0	0	0	0	0	0	0	0	0	0	0	0	0	0	0	0	1	0	0	0	0	0	0	0	0	0	0	0	0	0	0	0	0	0	0	0	0	1	0	0
9230020A06Rik	0	0	0	0	0	0	0	0	0	0	0	0	0	0	0	0	0	0	0	0	0	0	0	0	0	0	0	0	0	0	0	0	0	0	0	0	0	0	0	0	0	0	0	1	0	1	0	0	0
9230102O04Rik	0	0	0	0	0	0	0	0	0	0	0	0	0	0	0	0	0	0	0	0	0	0	0	0	0	0	0	2	0	1	0	3	1	0	1	0	0	0	0	0	1	0	0	0	0	0	0	0	1
9230104L09Rik	0	1	0	0	0	0	0	0	0	0	0	0	0	0	0	0	1	0	0	0	0	0	0	1	1	0	0	0	2	1	1	0	0	2	1	0	0	0	0	0	0	0	0	0	0	1	0	1	0
9230104M06Rik	6	5	4	1	3	2	9	13	9	1	4	11	0	5	2	5	13	3	1	2	11	5	6	3	0	0	0	1	0	1	0	0	0	0	2	0	0	3	1	2	1	0	0	0	1	0	1	1	0
9230105E05Rik	1	0	0	1	0	0	0	0	0	0	1	1	0	0	0	0	0	0	0	0	0	0	0	0	0	0	0	2	0	0	0	0	0	0	1	0	0	1	0	3	0	0	0	0	0	0	1	0	0
9230106D20Rik	0	0	0	0	0	0	0	0	0	0	0	0	0	0	0	0	0	0	0	0	0	0	0	0	0	0	0	0	0	0	0	2	0	0	0	0	0	0	0	0	0	0	0	0	0	0	0	0	0
9230109A22Rik	0	0	0	0	0	0	0	0	0	0	0	0	0	0	1	0	0	0	1	0	0	0	0	0	0	0	0	0	0	0	0	0	0	1	0	0	0	1	0	1	0	0	0	0	0	0	0	0	0
9230110C19Rik	86	67	66	60	72	75	81	83	104	54	57	78	107	72	78	129	154	113	99	105	99	123	108	149	156	150	80	344	118	148	112	112	142	159	112	93	149	147	125	208	234	57	130	155	210	188	163	100	69
9230110F15Rik	0	0	0	0	0	0	0	0	0	0	0	0	0	0	0	0	0	0	0	0	0	0	0	0	0	0	0	0	0	0	0	0	0	0	0	0	0	0	0	0	0	0	0	0	0	0	0	0	0
9230111E07Rik	0	1	0	0	1	0	0	0	1	0	0	1	1	0	0	0	0	0	0	0	2	0	0	0	4	5	1	3	4	0	3	6	2	2	5	3	3	6	5	7	0	4	2	4	3	1	1	1	0
9230112D13Rik	0	0	0	0	0	0	0	0	0	0	0	0	0	0	0	0	0	1	0	0	0	0	0	0	0	0	0	0	1	0	0	0	0	0	0	0	0	0	0	0	0	0	0	0	0	0	0	0	0
9230112E08Rik	169	150	149	143	141	132	112	138	152	75	104	106	112	115	94	131	155	126	83	78	149	135	83	137	103	116	68	144	94	143	123	122	97	157	162	81	151	144	119	176	168	65	116	57	149	172	181	76	22
9230113P08Rik	0	0	0	0	0	0	0	0	0	0	0	0	0	0	0	0	0	0	0	0	0	1	0	0	0	0	0	0	0	0	0	1	0	0	0	0	0	0	0	1	0	0	0	0	0	0	0	1	0
9230114K14Rik	51	40	35	21	27	29	43	32	25	21	23	35	52	42	25	60	56	47	47	49	44	48	42	67	46	65	36	66	37	51	56	66	68	70	54	31	63	59	52	91	55	40	47	48	45	66	81	44	17
9230115E21Rik	1915	1839	1852	1479	1659	1447	1846	2211	2033	587	1167	1229	1771	1571	1464	2666	2775	2212	993	1483	3364	2764	1593	2768	3	0	0	7	2	0	6	3	8	6	4	2	1	1	2	9	14	2	13	4	7	12	7	6	2
9230116N13Rik	14	9	9	9	9	7	4	8	3	13	5	11	8	7	4	10	11	6	7	9	4	5	9	8	9	13	8	26	5	7	10	11	8	12	6	6	16	8	6	13	5	3	3	14	7	13	5	5	4
9230117E06Rik	1	1	3	0	1	0	0	0	0	0	0	0	0	0	0	0	1	0	1	0	0	1	0	0	0	0	1	2	2	0	3	1	0	0	2	3	1	1	2	2	0	1	0	0	0	1	0	1	0
9330020H09Rik	0	1	0	1	0	0	1	1	1	1	0	0	0	0	0	1	0	0	0	1	0	0	0	0	27	34	17	68	19	31	33	27	32	39	35	21	31	27	35	45	23	12	21	23	25	19	30	11	6
9330101J02Rik	58	42	35	24	39	24	38	58	31	17	17	23	17	15	29	35	34	33	14	16	32	38	29	40	85	89	45	66	60	93	95	97	86	91	68	43	82	62	87	134	40	28	57	24	65	92	79	42	21
9330104G04Rik	111	91	73	105	85	102	88	107	105	77	83	107	80	77	75	104	95	90	76	72	74	54	60	79	148	164	102	359	138	167	160	133	153	138	97	68	144	158	130	236	88	49	107	117	121	122	122	77	35
9330111N05Rik	20	21	15	23	17	21	29	22	22	36	27	22	27	27	32	54	67	36	40	27	34	23	43	64	34	42	10	63	29	37	32	21	31	24	17	22	37	39	19	55	41	12	42	32	49	44	32	18	10
9330132A10Rik	248	224	210	260	314	243	342	386	362	88	189	119	795	738	749	1246	1280	1164	484	906	1388	1175	865	892	811	894	424	1292	631	789	668	599	761	898	596	497	842	760	666	1126	1159	630	1208	872	1222	1348	1103	882	354
9330133O14Rik	0	0	0	0	0	0	0	0	0	0	0	0	0	0	0	0	0	0	0	0	0	0	0	0	82	159	42	198	78	93	126	105	98	141	95	63	102	95	74	116	177	132	234	226	196	222	210	155	76
9330136K24Rik	45	30	33	19	28	30	42	38	23	31	36	39	21	13	13	17	27	26	11	20	13	19	28	23	56	66	26	100	35	41	55	44	47	62	45	22	54	69	63	84	29	20	45	25	44	34	38	17	10
9330151L19Rik	851	668	841	755	725	654	699	764	769	547	610	738	582	468	599	776	787	605	452	518	660	595	552	623	552	692	351	1154	447	577	647	541	553	658	581	334	630	571	578	821	511	264	625	540	506	675	531	345	190
9330154J02Rik	16	11	8	9	10	7	9	8	12	9	7	8	12	8	16	16	16	15	10	12	16	19	7	15	10	16	8	28	8	10	9	6	7	10	11	6	8	8	6	13	6	5	6	8	14	8	13	6	5
9330154K18Rik	1	0	1	1	1	0	1	6	1	3	1	1	0	0	0	1	2	1	0	0	2	0	0	1	1	2	0	8	1	2	0	2	2	0	0	0	2	4	0	3	2	1	1	2	2	2	2	0	1
9330158H04Rik	6	6	4	4	10	10	4	8	12	3	3	4	12	9	14	15	19	13	16	16	17	12	11	14	20	28	11	65	22	17	30	25	28	35	25	12	15	22	24	39	15	9	11	10	8	17	19	9	8
9330159F19Rik	2311	2507	2323	2193	2268	1855	2238	2826	2827	1376	1800	1822	2082	2105	2132	3430	3614	2517	1718	2135	3922	3028	2294	3041	2388	2767	1313	3491	1704	2346	2312	2331	2117	2458	2932	1870	3110	2362	2528	3674	3272	1711	3069	2236	3165	3831	2901	2012	831
9330159M07Rik	0	0	0	0	0	0	0	1	0	0	1	0	0	0	1	0	0	0	0	1	0	0	0	0	56	91	63	121	61	82	105	91	93	118	87	51	79	96	94	128	54	28	63	41	77	58	54	48	23
9330159N05Rik	117	140	140	111	88	99	84	125	93	205	106	191	11	22	22	37	15	34	9	7	43	19	15	9	57	92	44	117	60	81	65	67	69	85	76	35	86	89	80	129	8	9	5	9	3	18	28	7	0
9330160F10Rik	178	175	147	194	181	155	153	177	176	157	138	205	197	176	196	255	246	213	230	203	223	157	176	216	36	39	30	196	39	38	36	33	29	36	25	21	35	33	28	42	43	26	46	39	44	43	40	25	20
9330161L09Rik	18	10	15	13	9	9	9	26	4	10	6	15	10	4	1	6	4	6	6	9	2	5	4	5	9	25	9	25	14	15	20	23	10	19	16	10	17	20	15	17	10	2	9	7	17	6	12	4	5
9330162012Rik	120	85	72	60	80	77	96	117	89	86	64	79	60	44	58	96	95	107	67	79	83	87	74	84	83	103	47	141	68	73	78	99	74	101	79	50	97	82	91	133	99	64	132	113	125	98	92	73	43
9330171B17Rik	4	1	2	3	3	4	6	1	4	1	2	0	4	8	4	11	5	2	3	4	7	5	7	3	58	62	35	137	44	76	53	53	57	79	38	34	72	64	63	67	26	17	19	24	40	31	41	16	9
9330175E14Rik	6	4	1	3	1	2	1	3	2	0	4	7	3	1	2	0	0	1	0	0	2	2	1	1	4	6	4	12	8	9	12	11	8	7	5	3	6	8	5	20	9	4	3	6	9	5	10	5	0
9330179D12Rik	28	18	16	24	21	19	21	25	30	27	23	16	91	106	84	121	155	103	69	129	167	109	94	99	24	29	15	56	17	23	20	19	12	27	13	12	33	29	24	31	51	19	38	46	54	66	46	30	11
9330182L06Rik	1169	1139	1053	895	1042	849	1330	1344	1294	484	816	663	1421	1070	935	1736	1751	1790	834	855	1875	1499	1172	1707	1817	2105	1032	2877	1546	1896	1845	1684	1784	2146	1827	1171	1933	1867	1817	2859	2660	1415	2353	1526	2599	3358	2404	1313	747
9330182O14Rik	0	0	0	0	0	0	0	0	0	0	0	0	0	0	0	0	0	0	0	0	0	0	0	0	0	1	0	0	0	0	0	0	1	0	0	0	0	0	0	0	0	0	0	0	0	0	0	0	0
9330185C12Rik	2	1	1	0	0	0	3	0	0	1	0	2	1	0	1	1	2	0	4	1	0	2	1	3	1	0	3	3	2	1	0	1	3	1	1	3	1	0	3	2	4	2	1	3	3	0	4	1	0
9330198N18Rik	0	0	1	2	3	0	1	1	1	1	0	1	2	1	3	3	3	3	1	1	5	2	4	2	0	4	1	15	3	2	3	1	3	1	0	2	0	1	1	5	7	5	1	5	5	1	4	0	3
9430002A10Rik	1	2	2	4	3	4	4	1	1	8	3	5	4	1	3	4	4	1	2	5	5	1	4	4	5	7	0	5	1	2	1	3	4	1	1	0	2	2	0	6	5	2	1	2	5	2	4	2	0
9430007A20Rik	0	0	0	0	0	0	0	0	0	0	0	0	0	0	0	0	0	0	0	0	0	2	0	0	0	0	0	0	0	0	0	0	0	0	0	0	0	0	0	0	0	0	0	0	0	0	0	0	0
9430008C03Rik	200	169	151	150	158	160	151	225	185	95	120	144	105	113	139	154	184	139	82	115	159	176	121	131	244	299	115	371	171	205	258	270	200	236	239	138	241	258	256	354	242	134	227	185	230	290	211	168	66
9430015G10Rik	742	593	598	539	552	500	529	624	618	559	491	708	351	305	400	576	576	400	346	386	516	374	403	439	558	642	283	861	428	544	583	503	505	560	680	358	601	627	587	834	508	258	471	352	561	616	537	312	163
9430016H08Rik	433	415	419	448	348	365	408	449	430	403	334	443	351	309	316	501	478	357	380	396	401	359	327	359	577	589	303	1270	450	587	524	449	507	607	504	294	607	543	572	777	435	249	421	529	418	517	411	288	140
9430020K01Rik	1336	1300	1287	944	1116	970	1358	1553	1191	422	851	784	4153	3684	3886	7085	7947	5380	2294	3255	10139	6706	3661	7192	1440	2050	772	2004	1055	1547	1719	1579	1307	1501	1635	996	1884	1536	1626	2209	10570	3265	6348	4150	9455	12069	9903	3781	1908
9430021M05Rik	15	20	19	28	23	19	28	36	38	11	5	19	20	21	32	42	43	32	23	21	44	24	22	19	41	50	29	84	56	51	39	52	33	42	39	20	52	33	48	75	28	19	49	39	27	40	34	20	17
9430023L20Rik	331	346	398	509	380	372	293	389	426	730	250	457	487	452	474	679	578	470	763	906	559	356	427	450	573	583	219	1251	425	603	424	443	476	559	449	333	552	502	424	779	627	257	455	631	557	674	520	308	171
9430024E24Rik	0	0	2	0	0	1	0	1	0	0	0	0	0	0	0	0	0	0	0	0	0	0	0	0	0	0	1	0	1	1	0	1	0	0	0	0	0	0	0	0	0	0	1	0	0	0	0	0	0
9430025C20Rik	0	0	0	0	0	0	0	0	0	0	0	0	0	0	0	0	0	0	0	0	0	0	0	0	51	38	31	42	33	34	45	50	25	44	51	18	30	41	43	75	24	20	46	22	39	55	41	34	9
9430029A11Rik	2	2	1	0	1	1	1	1	0	1	3	0	1	1	2	2	3	0	0	3	1	2	2	0	1	1	0	0	1	0	0	2	1	0	1	0	0	0	3	3	2	0	1	0	5	0	2	4	0
9430037G07Rik	20	13	16	9	13	9	26	24	24	4	15	7	13	7	8	6	12	17	12	3	5	4	11	19	88	114	37	168	77	138	120	107	82	108	103	67	83	120	125	191	59	37	62	37	66	71	54	38	21
9430038I01Rik	22	16	17	21	17	18	20	23	21	29	15	24	20	22	21	24	15	22	29	29	19	14	26	21	38	47	21	84	30	47	36	33	26	40	29	11	34	42	30	53	26	17	22	29	32	36	23	29	16
9430041J12Rik	131	129	108	99	107	109	113	145	126	62	65	107	96	86	103	121	153	118	75	83	115	111	111	132	85	84	48	124	77	83	99	82	75	88	93	65	117	94	98	123	86	61	100	55	114	125	100	76	25
9430065F17Rik	13	9	12	15	15	18	14	16	13	10	13	13	16	6	14	13	8	9	9	17	13	7	17	13	15	24	12	48	17	22	15	13	18	23	12	8	22	32	15	33	17	10	17	23	21	29	18	12	5
9430069I07Rik	0	0	0	0	0	0	0	0	0	0	0	0	0	0	0	0	0	0	0	0	0	0	0	0	0	0	0	0	0	0	0	0	0	0	0	0	0	0	0	0	0	0	0	0	0	0	0	0	0
9430073C21Rik	0	0	0	0	0	0	0	0	0	0	0	0	0	0	0	2	0	0	0	0	1	1	0	0	0	0	0	0	0	0	0	1	0	0	0	0	0	0	0	0	0	0	0	1	0	0	0	0	0
9430091E24Rik	479	418	376	206	321	280	422	462	328	43	256	122	186	136	117	236	279	298	45	77	312	266	158	300	42	38	17	68	41	43	51	55	30	43	50	25	45	66	55	65	40	9	35	21	19	40	48	16	10
9430093N23Rik	0	0	0	0	0	0	0	0	0	0	0	0	0	0	0	0	0	0	0	0	0	0	0	0	0	0	0	0	0	0	0	0	0	0	0	0	0	0	0	0	0	0	0	0	0	0	0	0	0
9430097D07Rik	2	1	4	1	4	3	2	0	3	4	1	6	7	4	4	6	11	6	4	4	4	3	8	5	10	9	5	20	14	7	13	12	9	15	14	5	3	7	9	16	9	8	8	15	13	19	13	4	6
9530002B09Rik	0	0	0	0	0	0	0	0	0	0	0	0	0	0	0	0	0	0	0	0	0	0	0	0	0	0	0	0	0	0	0	0	0	0	0	0	0	0	0	0	0	0	0	0	0	0	0	0	0
9530003J23Rik	1	0	0	1	1	0	0	0	1	0	1	1	0	0	0	0	0	0	0	0	0	0	1	0	0	0	0	0	0	0	0	0	0	0	0	1	0	0	0	1	0	1	0	0	0	0	1	0	0
9530026F06Rik	0	0	0	0	0	0	0	0	0	0	0	0	0	0	1	0	0	0	0	1	0	0	0	0	0	1	0	0	0	0	0	0	0	0	0	0	0	0	0	0	0	0	0	0	0	0	0	0	0
9530026P05Rik	19	17	17	9	16	17	21	17	16	10	17	14	5	9	14	13	21	16	11	16	17	10	11	13	47	41	24	79	33	34	38	30	33	50	33	28	52	37	37	67	21	11	26	20	28	38	18	19	8
9530027J09Rik	298	264	259	350	273	253	228	295	341	482	238	405	199	178	212	293	271	182	276	336	253	162	222	198	52	51	24	119	48	49	63	53	42	48	41	27	47	52	49	73	48	20	57	42	40	56	56	19	11
9530034E10Rik	0	0	0	0	1	0	1	0	0	1	0	0	0	1	0	0	0	0	0	0	0	0	0	0	1	0	0	0	0	0	0	0	0	0	0	0	0	1	0	1	0	0	0	0	1	0	0	0	0
9530036M11Rik	2	4	2	1	1	1	1	2	2	0	0	0	0	0	0	0	1	0	0	0	0	0	0	0	5	0	3	5	3	1	1	1	2	0	2	1	2	1	2	3	0	0	0	0	0	1	0	0	1
9530036O11Rik	83	66	94	78	88	71	61	83	81	35	53	65	83	83	58	97	116	67	50	78	78	78	66	76	13	3	1	12	8	5	10	5	6	6	6	4	7	4	8	10	9	1	4	5	12	9	16	3	3
9530046B11Rik	4	4	1	2	3	4	3	4	5	5	2	18	1	0	0	4	3	4	0	0	4	6	10	2	0	1	1	3	3	0	3	1	2	0	1	1	2	1	1	2	0	0	1	0	1	0	0	1	0
9530048J24Rik	0	0	0	1	0	0	0	0	0	1	0	0	0	0	0	0	1	0	0	0	1	0	0	0	0	0	0	0	0	0	0	0	0	0	0	0	0	0	0	2	0	0	0	0	0	0	0	0	0
9530051G07Rik	25	23	26	16	12	14	22	23	26	15	20	12	21	9	14	16	25	14	12	20	20	16	13	12	30	30	21	46	24	39	27	30	26	34	23	10	26	29	37	57	34	12	22	7	32	36	23	5	4
9530052C20Rik	12	1	2	4	3	4	6	6	4	2	7	2	8	7	7	8	10	7	3	7	7	7	4	10	11	15	4	19	3	7	7	4	6	9	5	6	9	19	13	18	21	4	6	11	11	22	13	10	3
9530052E02Rik	77	60	71	27	34	45	53	47	55	12	26	28	29	26	13	36	27	38	12	24	53	54	20	59	7	6	6	7	2	5	14	5	9	6	8	7	10	9	9	26	9	3	13	10	9	14	15	7	3
9530053A07Rik	0	3	0	1	0	2	2	2	0	1	3	0	4	2	5	8	8	0	3	2	1	6	8	4	1	0	0	4	0	2	5	4	4	0	2	1	3	2	1	7	5	1	6	4	8	12	6	5	2
9530056K15Rik	0	0	0	0	0	0	0	0	0	0	0	0	0	0	0	0	0	0	0	0	0	0	0	0	541	706	278	384	443	569	653	524	625	710	613	381	645	541	532	799	13	33	21	13	10	30	15	13	12
9530059O14Rik	21	16	23	17	17	13	20	28	23	15	17	20	61	38	45	64	79	60	43	69	92	79	56	88	18	14	19	22	18	20	14	21	17	13	26	17	21	16	17	32	78	34	71	34	107	96	71	43	11
9530068E07Rik	2469	2165	2148	2327	2167	2131	2138	2711	2662	2009	1767	2319	1912	1698	1693	2575	2581	2206	1841	1992	2434	1875	1830	2205	3007	3183	1596	6321	2343	3212	2583	2500	2738	3310	2788	1818	3302	2883	2662	4328	3018	1386	2641	2908	2677	2972	2560	1795	877
9530072K05Rik	0	0	0	0	0	0	0	0	0	0	0	0	0	0	0	0	0	0	0	0	0	0	0	0	0	0	0	0	0	1	0	0	1	1	0	1	0	0	0	0	1	1	0	0	0	0	0	1	0
9530077C05Rik	167	180	182	168	173	162	134	185	221	241	169	236	127	115	163	188	161	121	165	144	197	134	134	147	265	274	135	532	188	282	203	220	238	245	240	201	320	239	269	344	184	79	171	168	149	175	179	80	61
9530080O11Rik	17	10	16	13	7	11	9	15	11	5	10	7	13	15	17	20	15	27	9	15	21	30	16	13	9	9	6	45	12	17	14	15	16	11	4	6	12	13	15	18	21	12	33	30	20	24	17	25	6
9530082P21Rik	2676	2310	2669	3379	2477	2361	2030	2588	3052	5226	2185	3740	2687	2617	2923	3896	3492	2379	4337	4390	3236	2229	2912	2127	3820	4248	1715	6164	2857	3820	3496	3089	3363	4080	3550	2273	3871	3314	3013	4946	2964	1636	2518	2750	2544	3344	2942	1799	940
9530085P06Rik	0	0	0	0	0	0	0	0	0	0	0	0	0	0	0	0	0	1	0	0	0	0	0	0	0	0	0	0	1	0	0	0	0	0	0	0	0	0	0	0	0	0	0	0	0	0	0	0	0
9630001P10Rik	49	51	51	44	31	27	41	64	58	36	33	34	66	54	49	66	91	70	44	62	73	73	67	67	52	78	41	132	55	69	62	40	51	86	44	37	53	65	70	99	165	72	176	103	227	190	117	98	50
9630013D21Rik	14	6	14	8	7	5	5	10	3	1	11	10	4	3	2	6	3	7	4	2	4	0	2	4	4	13	3	20	3	8	11	9	6	7	2	2	6	4	8	10	6	1	12	6	5	6	6	0	2
9630013K17Rik	15	25	26	26	24	14	28	24	24	22	16	24	22	19	20	43	32	17	30	21	35	22	14	24	4	9	6	4	3	7	7	8	2	2	5	4	1	3	3	8	5	3	9	1	10	11	15	2	1
9630014M24Rik	0	0	0	0	0	0	0	0	0	0	0	0	0	0	0	0	0	0	0	0	0	0	0	0	0	0	0	0	0	0	0	0	1	0	0	0	0	0	0	0	0	0	0	0	0	0	0	0	0
9630028B13Rik	12	17	11	5	3	10	12	18	11	3	9	6	5	3	4	3	5	5	5	3	5	5	3	5	20	23	8	17	6	12	7	22	10	13	13	5	18	17	24	22	3	3	10	4	6	9	11	7	1
9630028H03Rik	1448	1059	1328	1200	1195	1139	1422	1588	1509	494	761	1013	5924	5674	5733	9759	10197	7139	4000	5492	10200	7811	5503	7875	22	20	6	30	9	13	17	16	19	21	23	4	21	31	20	31	2	1	1	1	2	3	3	0	0
9630033F20Rik	683	529	540	612	535	498	550	654	742	416	437	623	541	513	473	768	696	575	503	572	773	552	534	499	1012	1039	489	1674	739	1064	913	901	889	977	948	649	1080	1013	831	1390	697	420	616	563	622	769	758	447	222
9630041A04Rik	0	0	2	0	0	0	0	2	0	0	1	1	0	0	1	0	0	0	1	1	1	0	0	2	1	2	2	4	1	2	3	1	0	0	3	1	0	1	2	0	1	0	3	0	0	0	4	0	0
9830107B12Rik	0	0	0	0	0	1	0	0	0	0	0	1	0	0	0	0	0	0	0	0	0	0	0	0	1	1	0	8	3	3	4	6	0	2	5	4	2	3	2	4	3	1	2	1	2	5	2	1	0
9830144P21Rik	4106	3663	3880	4307	3438	3503	3208	3867	4322	4409	3208	4019	1670	1726	1626	2360	2299	1724	1828	1882	2213	1721	1794	1534	130	197	56	174	113	115	157	156	119	150	169	85	142	136	145	198	129	62	112	92	149	139	153	80	42
9830147E19Rik	71	65	77	74	78	57	72	82	58	58	56	66	80	78	101	129	169	101	90	95	130	114	89	111	119	118	77	212	76	123	114	90	91	108	98	71	109	120	112	178	158	61	130	123	154	193	140	104	30
9930004E17Rik	0	2	0	0	0	0	0	1	0	0	0	0	3	1	1	1	1	3	3	0	2	3	2	3	2	0	0	3	1	1	1	0	2	4	0	1	2	1	1	2	3	4	3	3	5	2	4	3	0
9930012K11Rik	40	22	28	33	31	31	23	27	34	31	20	38	28	24	28	34	32	29	39	25	28	23	30	24	71	73	33	125	62	83	75	71	56	82	54	26	66	58	53	93	34	26	41	55	46	39	48	40	12
9930013L23Rik	848	684	758	576	609	532	628	778	719	307	641	715	74	88	88	170	113	158	73	155	185	139	89	88	741	587	349	747	457	721	638	598	518	657	702	443	712	670	769	1054	176	87	193	61	169	186	224	121	44
9930014A18Rik	66	44	45	40	46	39	52	58	44	29	18	34	149	106	117	167	221	176	105	123	252	180	98	208	70	76	32	124	57	93	46	56	59	64	52	25	57	78	74	100	239	90	204	139	198	266	182	123	57
9930021J03Rik	2258	2174	1996	1532	1773	1537	1992	2255	2214	1271	1309	1352	1438	1356	1312	2119	2134	1982	1264	1696	2500	1945	1378	2135	1780	2179	1181	2834	1534	1915	1997	1936	1726	2256	2181	1211	2177	2044	2037	3160	2323	1240	2188	1440	2396	2846	2380	1274	628
9930022D16Rik	1	0	0	0	2	1	0	1	0	1	0	2	1	1	2	1	1	0	0	0	1	2	0	1	0	1	1	2	0	0	1	0	0	0	1	0	0	0	0	1	1	0	0	1	1	4	1	1	0
9930038B18Rik	0	2	1	1	2	0	1	0	2	1	2	1	1	0	0	1	0	2	0	0	2	1	2	1	1	1	0	1	3	2	2	1	0	3	1	0	0	3	1	0	1	1	0	0	0	1	0	0	0
9930038K12Rik	0	0	0	0	0	0	0	0	0	0	0	0	0	0	0	0	0	0	0	0	0	0	0	0	0	0	0	0	0	0	0	0	0	0	0	0	0	0	0	0	0	0	0	0	0	0	0	0	0
9930104L06Rik	672	537	532	590	526	500	507	642	646	490	480	627	343	311	352	549	474	398	336	382	448	373	381	378	772	898	442	1364	643	854	805	794	695	862	784	467	850	837	804	1304	610	366	643	461	583	653	621	409	200
9930111J21Rik1	1	2	0	1	1	1	2	5	3	1	1	2	2	5	2	2	4	1	1	2	2	2	3	1	10	12	7	23	10	14	20	12	17	22	10	4	12	17	19	18	25	16	21	24	24	25	27	13	3
9930111J21Rik2	0	0	0	0	0	0	0	0	0	0	0	0	0	0	0	0	0	0	0	0	0	0	0	0	510	563	268	628	395	494	597	581	421	464	601	287	469	488	531	766	585	325	667	435	682	810	697	518	184
A030003K02Rik	195	211	235	295	186	195	177	268	257	448	219	295	103	117	122	181	162	107	161	212	160	106	152	131	131	134	87	214	119	105	108	102	99	135	125	77	144	121	115	206	91	65	122	106	110	132	94	102	32
A030009H04Rik	2108	1828	1957	2809	2438	2124	2158	2804	3017	1540	1593	1971	1959	1862	1926	2843	2524	2289	1953	2046	2682	1948	2078	2110	3774	3839	1751	8948	2947	3707	2932	2616	3125	3815	2739	2111	3697	3198	3058	4704	2416	1339	2221	2908	2417	3000	2117	1526	709
A130006I12Rik	2	0	0	0	2	1	1	0	0	0	0	1	3	1	0	2	3	1	1	0	1	5	1	1	1	0	0	7	2	3	1	1	2	0	0	0	5	1	0	1	1	1	3	0	0	1	2	0	0
A130010J15Rik	127	128	120	113	120	105	126	122	135	103	118	96	119	100	91	155	168	139	78	115	158	117	113	116	174	197	102	367	144	191	148	144	179	241	133	79	175	173	162	253	172	102	168	189	168	186	173	105	65
A130014A01Rik	252	201	241	242	201	212	202	254	188	160	159	189	77	45	67	78	79	68	45	71	87	56	79	101	182	229	133	398	175	201	264	178	168	213	209	116	212	228	239	309	91	54	104	87	94	124	95	64	28
A130023I24Rik	0	0	0	0	0	0	0	0	0	0	0	0	0	0	0	0	0	0	0	0	0	0	0	0	0	1	0	0	0	0	0	0	0	0	0	0	0	1	0	0	0	0	0	0	0	0	0	0	0
A130030D18Rik	0	0	0	0	0	0	0	0	0	0	0	0	0	0	0	0	0	0	0	0	0	1	0	0	0	0	0	0	0	0	0	0	0	0	0	0	0	0	0	2	0	0	1	0	0	0	0	1	0
A130049A11Rik	855	898	881	882	830	736	864	1080	1093	687	834	785	467	412	421	676	697	530	395	494	670	574	541	606	995	1060	609	1901	790	1078	916	832	905	1090	991	631	1058	919	1043	1546	712	368	701	634	705	856	586	515	215
A130050O07Rik	0	0	0	0	0	0	0	0	0	0	0	0	0	0	0	0	0	0	0	0	0	0	0	0	4	2	4	9	1	2	2	5	1	1	3	2	0	0	5	7	0	0	2	1	7	4	2	5	1
A130051J06Rik	6	5	5	6	5	5	4	4	5	2	1	7	4	4	1	9	4	7	2	2	5	6	3	6	6	9	3	14	9	7	9	7	7	6	5	3	8	5	6	9	8	3	3	6	4	12	3	4	1
A130057D12Rik	1	0	1	0	0	1	1	1	3	1	1	0	0	0	1	0	0	0	0	0	0	0	0	1	1	0	0	5	2	3	0	1	0	0	1	0	0	1	0	2	0	0	0	1	0	0	0	0	0
A130066N16Rik	0	0	0	0	0	0	0	0	0	0	0	0	0	0	0	0	0	0	0	0	0	0	0	0	44	43	33	31	32	49	34	50	37	42	55	16	44	59	41	64	27	12	21	8	31	41	35	23	5
A1bg	0	0	0	0	0	2	0	0	0	0	0	0	0	0	1	0	1	0	0	0	0	0	0	0	6	2	0	0	5	11	0	3	9	1	2	0	4	1	4	198	8	0	1	3	0	1	1	0	4
A1cf	4	2	1	3	2	6	2	7	1	1	1	1	0	0	0	0	0	0	0	0	0	0	0	0	4	7	3	8	5	2	3	3	6	4	7	3	3	9	5	14	0	0	0	0	0	0	0	0	0
A230004M16Rik	4056	3720	3594	3956	3937	3641	4078	4587	4807	2805	3178	3108	2473	2235	2113	3494	3282	3055	1973	2510	3357	2580	2471	2318	76	74	68	275	57	72	57	50	46	72	53	26	64	61	65	110	47	30	47	37	39	56	36	32	6
A230005M16Rik	858	764	823	1078	865	807	774	1010	923	1166	682	1069	925	1010	999	1500	1289	992	1366	1379	1141	867	1034	919	88	61	80	554	96	110	44	44	62	81	64	40	65	59	51	113	94	37	72	91	64	86	37	51	31
A230006K03Rik	5	4	3	3	0	3	3	7	5	11	5	5	27	25	19	33	50	25	33	45	36	28	26	30	10	23	10	27	16	17	21	30	11	12	16	12	18	17	9	35	44	37	63	24	54	46	63	25	11
A230009B12Rik	23	10	11	15	16	9	11	17	24	20	14	15	43	27	45	60	45	34	57	40	37	35	43	38	35	24	13	55	25	35	29	16	13	26	25	11	19	28	23	34	48	33	64	92	69	80	66	30	19
A230020J21Rik	36	35	20	15	17	22	50	38	26	6	15	15	15	11	7	16	18	16	3	5	16	17	7	18	4	7	6	20	4	8	2	2	3	5	1	3	3	2	2	8	4	2	2	3	0	5	4	1	1
A230028O05Rik	4	3	0	4	3	1	3	7	2	1	2	7	1	5	2	3	3	0	5	5	5	1	4	5	3	3	0	5	1	6	1	4	2	5	2	0	7	7	4	7	4	2	4	4	1	2	4	2	2
A230046K03Rik	1657	1568	1527	1108	1449	1254	1753	1866	1584	502	1117	945	576	493	441	710	796	888	336	396	798	685	577	745	2332	2684	1329	3945	1788	2502	2265	2047	2229	3028	2281	1395	2660	2539	2527	3798	1160	742	1109	746	1064	1326	1130	810	375
A230050P20Rik	2168	1873	1807	2219	2029	1854	1493	2113	2145	2105	1481	2602	1970	1960	2623	3673	3385	2103	2385	2937	3137	2397	2393	2413	1711	2047	973	3047	1319	1662	2004	1795	1518	1881	1741	926	1764	1760	1573	2422	2156	1029	1820	1396	2180	2495	2286	1250	546
A230052G05Rik	2	0	0	0	2	2	4	3	1	3	0	0	2	7	4	15	6	17	5	2	7	5	6	5	15	11	7	29	3	12	5	5	9	8	7	6	14	12	6	7	5	3	4	6	11	12	16	6	3
A230056P14Rik	603	544	525	407	474	472	643	712	562	378	344	371	750	606	587	810	966	986	606	612	979	768	595	966	297	330	154	585	239	349	289	244	281	352	251	159	311	319	266	477	332	186	327	307	335	405	356	189	104
A230059L01Rik	9	9	10	5	9	10	6	12	7	9	7	7	10	4	2	9	5	5	8	2	6	3	6	2	15	18	12	116	18	29	24	16	16	18	21	16	18	22	22	33	21	5	17	11	30	24	22	16	4
A230060F14Rik	2	3	7	6	7	2	8	6	1	1	6	4	1	1	0	3	5	0	4	5	4	2	7	1	0	0	0	8	1	0	0	1	0	0	1	1	0	1	0	1	1	1	2	2	0	0	0	0	2
A230065H16Rik	4	6	2	15	16	7	5	8	10	10	1	9	2	1	6	4	6	3	10	17	2	13	8	5	30	20	7	51	19	21	23	24	18	22	15	12	22	21	17	34	6	2	15	14	7	4	4	7	2
A230065N10Rik	61	72	83	67	83	61	86	98	60	30	37	63	124	105	134	194	186	173	79	106	204	146	103	132	16	23	9	84	19	20	11	12	24	21	16	9	23	17	22	27	32	8	17	11	13	23	20	9	7
A230071N21Rik	2	3	4	2	5	4	13	11	14	6	8	3	3	3	1	5	9	3	2	0	2	5	4	4	5	5	5	21	7	11	7	9	2	8	12	8	8	11	7	16	5	1	4	4	5	5	0	2	2
A230072C01Rik	114	107	103	86	135	102	111	132	137	52	108	81	73	71	76	98	122	86	46	64	126	94	85	103	186	157	88	403	143	181	136	149	173	204	153	96	165	156	162	289	155	85	172	182	158	186	131	101	58
A230072E10Rik	546	479	463	431	493	443	473	573	641	218	340	302	579	487	470	751	811	728	394	490	796	636	515	635	42	41	23	85	30	36	33	27	30	35	33	19	42	41	56	54	47	22	33	25	45	62	35	20	9
A230072I06Rik	0	0	0	0	0	0	0	0	0	0	0	0	0	0	0	0	0	0	0	0	0	0	0	0	0	0	0	0	0	0	0	0	0	0	0	0	0	0	0	0	0	1	0	0	1	1	0	0	0
A230083G16Rik	76	86	98	113	100	105	106	164	154	247	131	320	39	23	35	55	88	82	78	76	211	163	266	50	20	11	14	40	15	14	15	28	13	15	27	10	14	13	14	35	8	7	8	13	13	16	18	9	8
A230083N12Rik	0	0	1	0	0	1	0	2	0	0	0	2	1	1	1	2	1	1	0	2	1	1	0	1	3	3	0	1	1	1	1	1	1	0	0	0	1	1	0	2	1	1	2	2	0	1	2	2	0
A230087F16Rik	773	768	821	1041	722	664	529	696	823	1746	704	1251	842	921	1004	1264	1180	827	1405	1568	898	678	870	686	675	825	347	887	586	727	581	593	583	658	645	398	746	620	550	757	708	403	712	541	648	763	629	505	265
A230103J11Rik	1659	1558	1738	1840	1556	1468	1373	1752	1890	1916	1459	1767	1622	1473	1410	2100	1939	1675	1672	1994	1924	1532	1470	1535	102	117	52	156	79	84	104	109	80	118	101	62	96	101	68	123	262	135	223	190	234	291	220	135	66
A230107N01Rik	60	36	58	35	53	45	48	65	47	38	42	56	31	24	19	35	38	23	21	33	38	28	34	30	82	91	31	156	29	52	77	60	66	86	57	31	64	84	76	75	46	26	62	43	54	42	40	30	11
A230108P19Rik	18	11	14	12	12	12	4	6	9	12	10	12	2	3	1	3	6	2	6	7	0	4	3	5	0	3	0	3	2	1	0	1	0	1	0	0	0	0	1	1	0	0	0	0	0	0	1	0	0
A2m	2702	2282	2161	2164	2035	2159	2032	2233	2509	1527	1727	2076	78	40	29	31	150	89	54	42	38	14	52	120	2009	2563	995	2274	1521	2492	2388	2002	2064	2941	2354	1348	2394	2534	2424	3144	934	99	213	91	228	184	682	355	114
A330008L17Rik	2	1	2	2	2	1	0	1	2	2	0	0	2	2	3	1	4	3	3	1	1	0	3	3	131	148	84	323	113	141	164	114	129	147	117	73	136	156	155	212	311	141	317	274	243	360	203	166	81
A330009N23Rik	25	20	18	28	27	13	19	25	24	26	10	21	128	144	128	234	165	161	203	258	160	147	150	116	40	31	13	84	31	39	31	35	23	40	51	21	41	47	21	39	174	75	119	162	138	177	155	100	51
A330017A19Rik	4	7	6	3	5	4	7	3	7	9	0	6	1	2	2	2	5	1	1	3	8	9	2	13	9	9	3	11	2	4	5	6	8	6	5	6	5	10	12	13	10	6	11	1	6	14	5	4	1
A330021E22Rik	403	307	266	270	286	301	338	417	334	243	191	309	260	246	279	420	427	417	252	264	406	356	329	526	541	564	274	780	382	465	484	424	388	551	400	260	536	528	540	767	612	242	584	377	527	592	574	387	193
A330023F24Rik	3927	3000	3125	2227	2644	2148	2134	2998	3331	1928	2000	2565	1283	1035	1537	1552	1736	1383	833	1095	2134	1600	1259	1913	3959	4690	2290	5307	3109	3712	4655	4162	2932	3834	4899	2456	4120	4580	5111	6092	1610	1147	2134	1220	2088	2395	2142	1526	523
A330032B11Rik	149	125	116	80	103	85	151	145	120	41	69	80	42	49	32	72	71	88	29	29	118	99	39	99	18	18	9	22	18	16	26	16	16	14	13	10	18	16	16	21	14	5	13	5	13	19	12	7	2
A330033J07Rik	211	173	217	226	214	206	231	274	247	204	172	258	158	119	124	206	281	207	117	147	309	226	218	213	108	95	61	205	89	118	77	87	82	129	94	74	124	88	102	134	27	25	34	44	32	52	37	15	13
A330035P11Rik	8	15	13	15	14	26	13	12	18	10	10	10	10	10	10	18	8	13	8	11	11	10	6	20	21	32	13	52	24	28	24	21	20	39	20	14	21	24	23	38	13	12	16	12	26	23	19	16	6
A330040F15Rik	15	19	12	10	21	15	18	28	24	7	20	19	9	6	6	12	7	16	2	5	12	6	2	6	8	12	4	37	12	8	6	9	10	13	6	3	6	9	10	16	5	2	3	3	4	4	7	1	0
A330041J22Rik	3	1	1	2	3	7	1	2	4	5	0	0	3	0	0	5	4	2	4	1	1	2	0	2	1	0	0	4	2	1	0	0	0	3	1	1	1	0	2	1	2	0	1	0	0	0	1	1	0
A330043C09Rik	2	0	0	0	0	1	0	1	0	0	1	0	0	0	0	0	0	1	0	1	0	0	2	1	2	3	0	11	0	4	2	3	2	2	0	1	2	0	4	6	0	0	0	0	0	0	1	0	0
A330044P14Rik	73	59	42	46	37	42	38	55	42	54	46	63	51	32	47	71	77	44	39	67	61	63	51	80	149	148	97	182	122	125	173	162	130	126	164	67	124	165	157	238	176	90	201	117	213	218	187	125	51
A330048O09Rik	39	19	23	37	34	37	27	40	32	59	20	49	31	25	24	29	37	23	28	47	29	24	29	29	59	42	16	140	34	43	35	32	34	46	35	25	41	36	37	56	47	12	40	51	38	44	28	28	19
A330050B17Rik	51	45	57	38	35	55	49	58	57	34	31	42	50	31	45	69	64	76	39	44	62	59	55	63	72	109	62	137	62	81	99	86	89	111	92	41	106	90	68	118	74	56	107	81	85	91	78	66	39
A330050F15Rik	926	837	878	886	844	833	843	945	1020	704	733	842	115	103	63	121	130	119	102	115	119	66	93	92	1085	1119	586	2281	853	1210	935	840	1002	1261	992	631	1207	1131	1044	1541	95	109	120	160	129	207	147	106	64
A330069E16Rik	23	14	4	15	16	12	8	17	12	13	15	23	5	13	13	12	20	12	10	15	6	6	16	7	13	17	5	52	12	18	17	8	17	15	14	8	17	10	16	25	13	8	18	12	14	15	15	7	6
A330070K13Rik	0	0	0	0	0	0	0	0	0	0	0	0	0	0	0	0	0	0	0	0	0	0	0	0	5	6	6	12	3	13	5	5	14	11	1	4	12	3	2	13	4	2	0	2	1	2	4	1	0
A330074K22Rik	132	103	94	69	79	74	114	124	108	21	61	45	53	25	27	43	45	56	26	15	60	27	41	55	246	329	127	148	194	249	259	307	262	337	285	160	284	218	197	334	36	89	47	35	66	99	111	46	22
A330076H08Rik	188	195	161	127	168	130	233	229	238	100	111	70	44	35	44	62	69	53	25	51	68	59	41	54	239	194	123	412	157	232	214	181	210	235	238	127	210	252	261	409	101	40	80	70	100	96	70	70	26
A330094K24Rik	23	16	16	18	16	22	19	19	11	31	20	24	30	17	29	46	49	44	31	34	38	28	37	34	26	28	12	45	29	30	21	18	29	32	16	13	34	21	24	28	65	24	37	49	64	63	48	24	14
A330102I10Rik	3	4	7	21	16	16	9	17	20	16	8	8	28	37	36	42	39	19	29	48	28	29	36	26	39	55	23	93	37	40	30	31	26	35	41	25	39	31	47	56	29	21	27	40	31	39	35	29	12
A3galt2	100	147	129	106	101	93	83	114	163	121	75	101	16	15	20	25	8	10	6	11	24	24	11	11	85	43	27	48	47	66	52	58	36	47	108	32	66	62	66	86	11	3	9	4	13	11	10	7	1
A430005L14Rik	366	335	441	509	417	419	349	430	500	873	285	553	215	267	205	326	249	270	436	410	262	193	229	136	459	452	215	1242	285	453	372	293	375	464	429	294	420	329	399	585	203	145	175	319	194	239	213	136	64
A430010J10Rik	3	3	4	1	1	3	3	5	4	1	1	5	2	1	2	3	0	1	0	3	0	1	1	0	8	4	3	7	5	3	8	0	2	8	2	3	4	5	7	12	1	0	1	0	1	2	6	1	0
A430018G15Rik	6	7	9	8	6	11	12	8	11	15	14	12	8	6	7	11	15	7	5	9	8	7	11	8	42	35	16	72	27	36	20	29	37	33	21	9	39	24	29	52	18	9	21	35	14	25	17	12	7
A430033K04Rik	552	498	462	521	508	466	472	498	501	416	455	511	307	257	345	407	408	357	275	334	402	342	342	325	457	591	284	1142	458	526	540	452	453	624	483	300	586	583	518	847	480	260	460	413	472	489	444	284	133
A430035B10Rik	0	0	0	0	0	0	0	0	0	0	0	0	0	0	0	0	0	0	0	0	0	0	0	0	112	97	59	302	88	104	99	84	113	128	90	50	104	105	120	164	120	62	104	107	110	140	77	61	31
A430046D13Rik	298	262	300	259	267	248	242	323	301	283	222	272	113	143	151	250	221	185	173	198	182	150	151	150	352	363	166	668	261	355	339	298	293	344	305	191	363	348	349	479	204	112	204	176	219	220	236	157	73
A430048G15Rik	0	0	0	0	0	0	0	0	0	0	0	0	0	0	0	0	0	0	0	0	0	0	0	0	0	0	0	0	0	0	0	0	0	0	0	0	0	0	0	0	0	0	0	0	0	0	0	0	0
A430057M04Rik	121	112	127	174	134	113	116	148	154	262	97	163	84	67	75	88	88	89	137	126	82	56	81	71	31	34	20	114	31	50	28	49	40	36	30	19	33	34	26	30	8	11	22	14	17	15	16	7	12
A430060F13Rik	0	0	0	0	0	0	0	0	0	0	0	0	0	0	0	0	0	0	0	0	0	0	0	0	0	0	0	0	0	0	0	0	0	0	0	0	0	0	0	0	0	0	0	0	0	0	0	0	0
A430071A18Rik	4	1	4	0	1	2	2	4	1	6	4	4	2	1	2	0	1	0	1	3	1	2	5	0	2	0	2	0	1	1	1	1	1	1	0	1	0	2	2	4	1	2	1	3	1	1	0	1	0
A430072P03Rik	0	0	0	0	0	0	0	0	0	0	0	0	0	0	0	0	0	0	0	0	0	0	0	0	0	0	0	0	0	0	0	0	0	0	0	0	0	0	0	0	0	0	0	0	0	0	0	0	0
A430078G23Rik	4	5	1	2	5	6	4	3	9	8	3	8	6	8	9	10	15	6	9	18	13	9	11	7	16	8	9	17	8	8	4	11	3	8	8	3	6	7	5	9	21	3	15	13	13	17	25	11	3
A430078I02Rik	1	0	0	0	0	0	0	0	0	0	0	0	0	0	1	0	0	0	0	0	0	0	0	0	5	9	0	11	6	1	8	3	5	4	3	3	3	7	4	7	4	1	2	1	3	5	3	0	1
A430092G05Rik	0	0	0	0	1	0	0	1	0	0	0	0	0	0	0	1	0	0	0	0	0	0	0	0	0	0	0	0	0	0	0	0	0	0	0	0	0	0	0	0	0	1	0	0	0	0	0	0	0
A430093F15Rik	5	2	3	2	0	1	1	0	2	3	2	3	1	1	0	0	0	1	1	0	0	1	1	0	0	1	1	3	1	1	4	0	1	3	1	2	0	1	0	1	0	1	2	1	0	0	2	0	0
A430104N18Rik	0	0	0	0	0	0	0	0	0	0	0	0	1	0	1	0	0	0	0	0	0	0	0	0	0	1	0	1	0	0	0	0	0	0	0	1	1	0	0	1	0	1	0	0	0	0	0	0	0
A430105I19Rik	443	272	319	282	248	339	332	272	268	269	331	442	120	106	141	151	159	146	143	118	147	121	188	164	409	517	261	714	359	397	507	406	397	553	303	167	443	474	461	631	183	162	290	197	249	294	277	173	94
A430105J06Rik	13	9	1	5	5	3	6	6	5	4	9	11	7	6	5	4	6	6	10	2	7	2	5	4	10	17	10	35	12	9	15	10	10	18	10	4	11	15	11	15	10	2	20	12	6	3	10	11	6
A430106G13Rik	13	10	11	19	4	5	2	3	8	64	14	30	5	11	6	8	10	2	17	42	9	7	7	8	73	89	40	201	44	85	68	78	64	58	122	42	87	67	78	137	21	16	39	44	29	44	42	34	27
A430108G06Rik	16	8	7	17	11	12	10	7	10	9	8	13	37	26	28	46	54	33	40	45	45	38	40	25	26	21	10	40	28	20	19	20	23	25	17	5	15	11	25	23	58	30	63	57	47	63	53	36	19
A430110L20Rik	46	39	34	27	21	36	29	36	25	50	35	56	53	27	51	57	60	35	43	36	45	42	36	50	30	55	28	36	33	37	43	48	35	40	50	15	52	34	33	48	58	37	73	16	67	70	72	45	11
A4galt	61	50	39	54	60	51	37	53	38	63	40	75	46	23	23	39	44	30	34	33	35	25	46	43	84	113	70	175	66	77	90	84	80	101	70	46	92	89	99	121	66	29	50	64	57	49	78	28	16
A4gnt	0	0	0	0	0	0	0	0	0	0	0	0	6	4	6	6	4	4	1	3	9	6	5	5	0	0	0	0	0	0	0	0	1	0	0	0	0	0	0	0	5	8	11	4	6	3	11	6	2
A530006G24Rik	0	0	0	0	0	0	0	0	0	0	0	0	0	0	0	0	0	0	0	0	0	0	0	0	0	0	0	0	0	0	0	0	0	0	0	0	0	0	0	0	0	0	0	0	0	0	0	0	0
A530010F05Rik	1	0	0	0	0	0	0	0	0	1	1	0	0	0	0	0	0	0	0	0	0	1	0	0	0	0	0	0	0	0	0	0	0	0	0	0	0	0	0	0	1	0	0	0	0	0	0	0	0
A530013C23Rik	1	1	1	3	0	3	1	0	1	0	1	1	1	0	0	0	1	0	0	2	0	0	0	0	3	3	1	2	2	2	2	0	3	3	5	1	2	2	3	2	0	0	0	0	0	2	0	0	0
A530016L24Rik	0	0	2	0	1	2	1	0	2	0	0	0	2	4	5	12	9	5	8	9	3	5	2	7	6	4	2	4	2	3	6	61	2	5	11	2	3	4	6	4	7	4	6	10	7	10	7	6	4
A530017D24Rik	107	140	132	150	149	122	89	112	159	176	118	179	86	82	93	133	127	97	132	124	127	75	79	91	261	308	183	477	251	288	279	242	282	306	301	171	274	302	335	453	217	132	174	152	207	247	213	141	64
A530020G20Rik	2	2	0	0	1	0	0	0	0	0	0	2	0	0	0	0	1	0	0	0	0	0	0	4	2	6	2	3	3	1	10	19	3	3	4	3	1	4	1	5	3	0	3	3	7	1	1	2	0
A530021J07Rik	0	0	0	0	0	0	0	0	0	0	0	0	0	0	0	0	0	0	0	0	0	0	0	0	0	0	0	0	0	0	0	0	0	0	0	0	0	0	0	0	0	0	0	0	0	0	0	0	0
A530032D15Rik	0	0	1	0	0	0	0	0	0	0	0	0	0	0	0	0	0	0	0	0	0	0	0	0	0	0	0	1	0	0	0	0	0	1	0	0	0	0	1	0	0	0	0	0	0	0	0	0	0
A530040E14RIK	0	0	0	0	0	0	0	0	0	0	0	0	0	0	0	0	0	0	0	0	0	0	0	0	0	1	0	1	0	0	0	1	0	0	0	0	0	0	0	0	0	0	0	0	0	0	0	0	0
A530040E14Rik	1	0	0	0	0	1	1	2	0	0	1	0	2	1	0	0	2	1	2	0	0	0	0	1	7	10	3	4	2	12	6	7	5	9	3	1	7	6	5	9	8	1	7	7	10	16	6	5	1
A530053G22Rik	0	4	2	2	0	1	1	1	1	3	3	0	2	0	5	1	4	1	3	0	1	1	2	8	29	15	7	31	10	19	10	15	8	19	29	21	17	14	6	10	25	6	16	24	20	14	12	4	1
A530054K11Rik	314	259	267	203	232	224	309	367	292	90	197	152	172	117	143	220	240	252	89	115	233	187	149	226	484	534	271	924	413	523	491	437	475	592	403	302	578	522	487	817	374	221	391	303	400	501	337	232	123
A530058N18Rik	121	100	86	133	102	112	118	141	117	119	88	118	67	73	71	107	97	84	90	96	79	60	90	67	186	194	87	484	168	166	173	185	176	214	157	126	208	205	184	283	63	44	72	68	75	94	81	46	28
A530064D06Rik	0	1	1	1	1	0	0	0	1	2	1	2	1	0	0	0	0	0	0	0	0	0	1	4	0	8	1	6	4	2	2	9	1	7	9	1	9	9	3	2	6	4	3	0	10	5	4	1	1
A530072M11Rik	9	6	10	10	9	12	11	8	11	2	14	7	6	9	7	5	12	15	7	13	9	12	11	11	16	16	4	25	8	13	12	14	13	16	8	5	16	9	20	20	11	6	9	14	10	30	10	2	6
A530076I17Rik	2	0	1	0	0	1	0	1	0	0	0	1	0	2	1	1	0	1	0	0	2	0	0	2	0	2	0	3	3	5	2	6	1	5	5	0	3	1	1	1	0	0	2	0	1	4	1	0	0
A530083I20Rik	63	49	55	24	35	31	68	60	38	5	41	32	36	24	21	49	42	76	9	15	60	70	31	75	37	61	21	76	39	66	34	50	41	49	38	21	36	56	56	79	33	32	54	27	51	70	41	52	13
A530084C06Rik	76	64	70	64	97	69	51	78	69	48	58	79	42	38	38	42	55	41	15	42	37	62	46	50	36	40	20	84	33	54	40	52	42	42	48	25	45	49	39	81	38	18	30	21	34	58	23	25	6
A530088E08Rik	1	1	1	0	1	0	1	2	2	1	2	2	3	1	0	2	2	1	0	2	1	0	2	2	1	1	1	2	0	1	1	1	0	0	1	0	2	0	0	1	2	3	6	0	1	3	1	1	0
A530095I07Rik	0	0	0	0	0	0	0	0	0	0	0	0	0	0	0	0	0	0	0	0	0	0	0	0	4	4	3	10	1	6	1	2	3	5	1	2	0	6	4	2	0	0	0	0	1	1	2	0	0
A530099J19Rik	0	0	0	0	0	0	0	0	0	0	0	0	0	1	0	0	0	0	0	0	0	0	0	0	1	0	0	0	0	0	0	0	1	0	0	0	0	0	1	0	0	0	1	0	0	0	0	0	0
A630001G21Rik	1	4	3	4	5	3	2	2	2	4	3	4	12	13	9	14	19	10	6	10	13	15	5	6	4	8	7	12	6	9	10	6	9	7	4	5	6	7	8	11	22	6	8	9	11	13	13	8	4
A630007B06Rik	1846	1736	1807	1456	1566	1287	1852	2088	1977	937	1329	1273	789	638	589	1066	1004	1085	573	586	1050	804	742	889	2328	2663	1199	3515	1881	2639	2304	2163	2194	2672	2550	1517	2739	2506	2560	3731	1428	706	1243	806	1247	1551	1302	799	385
A630010A05Rik	1	0	1	0	0	0	0	0	1	4	2	0	0	0	0	1	0	0	1	0	0	0	1	3	2	3	2	9	3	6	2	5	1	2	4	6	0	4	6	4	5	1	1	1	3	4	3	2	3
A630012P03Rik	3	3	5	1	4	3	1	1	8	2	3	3	5	3	2	0	10	2	5	2	2	4	6	7	0	0	0	0	0	0	0	0	0	0	0	0	0	0	0	0	0	0	0	0	0	1	0	0	0
A630014C17Rik	6	2	2	1	0	0	3	4	3	2	1	1	3	3	7	2	3	2	3	5	1	7	4	3	2	1	0	6	2	1	2	2	1	2	3	2	0	1	3	1	4	2	0	4	4	6	4	3	2
A630023A22Rik	7	10	14	9	10	11	6	15	9	12	6	6	4	7	8	4	8	8	16	2	4	2	6	24	0	0	1	0	0	0	0	0	0	0	0	0	0	0	0	1	0	0	0	0	0	0	0	0	0
A630023P12Rik	1	1	0	1	1	1	1	0	1	1	0	0	2	4	9	11	5	7	2	7	4	4	4	2	0	0	0	0	0	0	0	1	0	1	0	0	1	0	0	0	0	0	0	0	0	1	3	3	0
A630031M04Rik	0	0	0	0	1	0	0	0	0	0	0	0	3	2	0	2	1	1	1	0	0	2	3	0	3	4	1	5	2	2	1	4	1	3	3	3	2	3	3	5	4	0	2	1	4	2	5	4	0
A630033H20Rik	9	6	0	1	8	3	4	2	5	0	2	1	7	9	5	15	15	11	7	3	16	10	7	12	5	10	2	26	7	8	13	10	14	11	6	7	4	10	12	7	19	15	14	11	27	27	17	15	0
A630050E04Rik	0	0	0	0	0	0	0	0	0	0	0	0	0	0	0	0	0	0	0	0	0	0	0	0	0	0	0	0	0	0	0	0	0	0	0	1	0	0	0	0	0	0	0	0	0	0	0	0	0
A630052C17Rik	212	195	179	145	169	161	239	223	201	70	139	132	150	122	117	206	214	174	87	110	182	139	111	177	142	171	84	286	123	154	166	135	134	149	114	95	161	171	157	193	151	65	165	139	202	185	149	105	49
A630072L19Rik	68	55	42	30	33	32	46	50	63	8	32	31	177	159	209	295	394	262	106	138	412	281	155	315	0	0	2	2	0	1	1	2	1	1	1	0	0	0	0	0	5	1	3	1	3	2	0	2	0
A630073D07Rik	0	0	0	0	0	0	0	0	0	0	0	0	0	0	0	0	0	0	0	0	0	0	0	0	0	0	0	0	0	0	0	0	0	0	0	0	0	0	0	0	0	0	0	0	0	0	0	0	0
A630075F10Rik	2	3	2	4	1	2	4	5	5	4	4	8	16	12	7	5	10	8	22	9	7	5	16	10	8	6	5	11	10	11	11	14	2	14	8	7	7	11	14	10	12	4	15	4	6	11	16	10	3
A630076J17Rik	0	0	0	0	0	0	0	1	0	0	0	0	0	1	0	3	0	0	0	0	0	0	0	0	2	2	2	5	0	1	5	3	3	6	3	4	2	0	0	2	0	0	0	0	2	0	0	1	0
A630077J23Rik	2	1	0	0	0	1	0	0	1	0	1	0	1	0	1	0	1	0	1	1	0	4	2	1	2	2	0	1	0	0	1	1	1	0	0	1	0	3	2	2	4	1	1	2	5	2	0	1	0
A630081J09Rik	486	371	368	388	335	397	333	376	361	479	316	479	300	232	508	641	732	251	326	583	554	426	389	445	184	250	113	205	169	164	206	205	162	211	258	115	152	194	224	314	388	146	290	99	461	471	378	229	69
A630091E08Rik	0	0	0	0	0	0	0	0	0	0	0	0	0	0	0	0	0	0	0	0	0	0	0	0	0	0	0	0	0	0	0	0	0	0	0	0	0	0	0	0	0	0	0	0	0	0	0	0	0
A630095E13Rik	0	0	0	0	0	0	0	0	0	0	0	0	0	0	0	0	0	0	0	0	0	0	0	0	0	0	0	0	0	1	0	0	1	0	0	0	0	0	0	0	0	0	0	0	0	0	0	0	0
A630095N17Rik	1	0	1	0	0	1	0	1	1	0	0	0	0	0	2	0	0	2	0	0	0	0	1	0	1	1	1	3	0	1	1	2	0	1	0	1	2	2	2	2	2	1	2	2	2	1	0	0	1
A730011C13Rik	301	253	272	281	220	233	185	280	226	280	188	345	42	28	34	53	45	29	38	36	60	26	38	39	162	122	79	154	126	133	155	142	117	124	161	80	121	159	139	212	31	17	37	17	52	41	33	15	14
A730013G03Rik	2	0	1	0	0	0	1	0	1	1	1	2	3	3	1	6	1	1	4	11	2	1	2	0	1	5	1	4	3	3	4	6	1	1	1	1	2	4	1	3	1	5	1	4	5	5	3	1	0
A730015C16Rik	84	59	65	84	77	69	65	83	82	58	54	61	80	69	62	90	94	90	70	60	94	75	72	71	18	29	11	112	30	16	18	15	11	19	23	16	18	17	17	27	28	10	12	36	15	24	14	14	5
A730017C20Rik	201	170	155	276	336	250	278	331	414	237	150	177	740	637	775	972	939	754	860	1036	822	682	790	720	1101	1255	553	2572	887	1072	908	960	1111	1305	883	685	1159	899	793	1379	1148	465	925	978	1262	1265	1058	569	320
A730017L22Rik	0	0	0	0	0	0	0	0	0	0	0	0	0	0	0	0	0	0	0	0	0	0	0	0	127	183	91	134	119	154	188	178	115	174	120	87	189	168	169	234	193	100	157	101	192	207	209	110	58
A730018C14Rik	1	1	0	0	0	0	0	0	1	0	0	0	11	7	18	8	19	13	12	15	24	15	12	16	1	0	2	1	0	1	2	1	3	0	0	0	2	1	3	2	27	11	28	16	27	28	19	24	5
A730020E08Rik	41	45	35	47	43	30	43	68	47	45	35	42	39	38	32	53	49	49	40	53	55	54	34	42	75	76	46	186	60	66	78	56	66	82	57	36	65	70	69	105	47	24	50	48	47	61	47	21	19
A730020M07Rik	11	13	13	16	12	22	22	17	11	5	8	5	1	1	2	7	5	2	0	2	5	5	3	2	16	19	11	45	8	24	16	9	21	13	19	18	30	21	25	27	2	2	1	4	3	2	1	4	1
A730032A03Rik	0	0	0	0	0	0	0	1	1	1	0	0	0	0	1	0	0	2	1	0	0	0	0	0	0	0	0	0	0	1	0	0	0	0	0	0	0	0	0	0	0	1	1	0	1	0	1	0	0
A730035I17Rik	0	0	0	0	0	0	0	0	0	0	0	0	0	0	0	0	0	0	0	0	0	0	0	0	0	0	0	0	0	0	0	0	0	0	0	0	0	0	0	0	0	0	0	0	0	0	0	0	0
A730036I17Rik	33	38	37	31	40	42	33	40	47	39	40	36	12	6	8	17	11	9	15	14	11	5	11	16	27	27	19	58	25	36	35	24	30	43	37	19	39	39	25	56	18	13	23	10	16	17	28	14	5
A730045E13Rik	0	0	0	0	0	0	0	0	0	0	0	0	0	0	0	0	0	0	0	0	0	0	0	0	0	0	0	0	0	0	0	0	0	0	0	0	0	0	0	0	0	0	0	0	0	1	0	0	0
A730046J19Rik	2	1	1	1	4	4	2	3	2	0	0	0	3	7	10	10	9	9	2	4	4	2	11	9	17	37	7	37	19	23	14	16	32	46	16	12	32	16	10	45	8	7	16	11	20	18	14	7	6
A730049H05Rik	14	9	7	6	10	16	13	8	8	8	9	10	0	3	2	0	1	1	0	7	1	2	0	0	9	9	8	21	4	14	12	8	4	9	10	5	10	9	3	12	3	0	0	0	0	2	4	1	0
A730056A06Rik	78	70	61	59	71	81	89	89	76	42	50	61	50	62	32	79	68	78	42	21	74	60	40	48	89	83	42	215	53	89	81	64	81	90	79	60	102	85	80	133	54	17	57	47	48	84	64	42	18
A730060N03Rik	209	203	210	121	144	151	172	166	149	47	118	99	72	61	54	98	102	93	32	59	103	90	67	113	37	55	37	70	42	54	46	41	57	69	63	26	50	41	39	78	45	35	54	18	52	73	49	35	15
A730061H03Rik	1	0	0	0	0	1	0	0	0	0	0	0	0	0	0	1	0	0	0	0	0	0	1	0	8	12	6	15	8	10	9	11	9	11	14	6	4	11	16	12	7	3	8	5	11	10	6	3	3
A730071L15Rik	20	12	9	14	21	22	11	20	19	3	8	10	28	13	14	31	33	20	17	9	25	33	25	30	5	8	1	23	11	6	7	9	6	6	3	4	7	9	11	13	26	8	23	11	13	18	14	9	6
A730081D07Rik	239	203	210	208	185	177	213	232	257	142	129	196	1805	1719	1629	2754	2970	1936	1554	1969	2772	2153	1701	2153	128	134	62	225	91	107	102	86	91	102	93	67	126	110	97	180	83	39	60	65	74	81	65	39	12
A730085A09Rik	2	2	1	1	1	2	6	1	3	0	1	0	0	0	1	1	0	1	0	0	0	3	0	0	5	1	3	9	3	4	6	8	5	7	2	6	5	4	6	5	3	0	2	0	2	3	0	0	0
A730085K08Rik	112	145	144	194	146	124	101	120	161	253	122	144	184	141	191	241	276	167	236	188	229	155	148	193	179	184	89	353	156	150	146	154	153	136	113	64	153	147	117	219	248	122	190	243	206	337	215	112	50
A730090H04Rik	99	89	89	114	88	81	93	94	116	131	68	120	8	8	7	22	12	16	10	6	12	14	5	4	83	83	36	147	54	75	62	49	63	57	58	41	71	76	70	111	12	3	12	7	6	16	10	5	3
A730090N16Rik	1	3	0	1	3	1	1	1	1	4	0	0	1	0	0	0	2	0	1	1	0	1	0	2	0	1	0	1	0	1	0	0	0	2	1	1	1	0	0	1	0	1	1	1	1	1	1	0	1
A830005F24Rik	14	17	13	16	15	10	11	14	14	15	9	15	18	5	7	16	10	10	11	17	13	7	13	15	20	29	9	68	13	16	22	18	20	26	17	7	26	15	10	24	11	15	19	31	11	14	10	5	3
A830009L08Rik	1	0	0	0	0	2	1	0	2	1	2	2	7	25	6	30	6	25	7	2	30	18	12	1	2	1	1	3	1	0	1	3	4	1	0	1	0	2	1	6	10	5	3	6	2	6	9	4	1
A830010M20Rik	2065	1730	1639	1591	1749	1584	1978	2150	1865	1012	1400	1367	2338	2120	2120	3919	3247	3442	1820	2138	4295	3315	2299	2671	2034	2639	1284	3877	1843	2318	2238	1965	2212	2689	1859	1221	2403	2387	2348	3613	3972	2051	3102	2457	3641	4555	3825	2086	947
A830011K09Rik	2	1	2	1	1	0	1	1	4	0	1	1	13	20	11	17	23	11	11	10	19	16	18	18	12	18	9	13	3	10	7	8	5	12	11	7	6	8	6	10	34	30	35	56	58	57	52	39	9
A830012C17Rik	2	4	4	4	2	0	3	3	1	0	4	2	3	0	2	3	5	2	1	1	0	3	1	1	5	8	3	7	3	6	6	3	5	10	14	4	11	8	3	15	84	8	26	33	69	83	97	21	8
A830018L16Rik	217	185	117	189	230	158	244	291	284	95	92	87	907	969	878	1616	1490	1487	601	949	1747	1398	987	1090	774	826	338	1187	520	704	581	574	675	837	536	451	772	718	637	1114	2106	754	1557	1184	1779	2092	1877	998	478
A830019P07Rik	27	35	24	27	26	30	22	44	44	24	28	20	28	19	22	17	33	19	24	19	38	28	22	21	47	45	30	147	41	59	43	43	48	48	32	26	54	38	45	78	32	17	31	37	39	35	35	25	8
A830031A19Rik	0	0	0	0	0	0	0	0	0	0	0	0	4	2	1	4	4	5	2	7	1	6	4	4	1	0	0	1	0	0	1	1	0	2	0	0	0	0	0	0	7	3	6	6	6	3	5	3	0
A830035A12Rik	3	0	1	3	0	4	2	0	0	0	3	1	4	1	1	1	0	0	1	1	2	0	1	0	2	0	0	1	0	2	0	0	0	0	0	0	0	0	2	0	0	0	0	2	1	1	0	0	0
A830035O19Rik	80	97	88	60	71	77	114	122	69	30	45	54	43	37	34	60	78	72	20	26	83	90	54	70	20	29	13	60	16	28	26	24	26	27	33	10	18	14	29	33	16	9	20	19	24	46	25	16	7
A830036E02Rik	12	12	17	24	17	19	22	34	17	5	12	11	925	751	747	1317	1397	1161	479	625	1468	1408	1007	971	22	43	16	22	19	17	18	22	22	26	22	17	18	19	15	40	911	1325	2331	1449	1324	1524	1307	1540	623
A830039N20Rik	0	0	0	0	0	0	0	0	0	0	0	0	0	0	0	0	0	0	0	0	0	0	0	0	1239	1476	693	1837	1023	1271	1385	1102	1369	1482	1381	878	1469	1290	1267	1760	1050	591	1037	918	1100	1479	1256	698	299
A830052D11Rik	24	14	16	26	12	11	14	24	20	11	17	16	14	22	11	24	26	27	27	22	18	21	23	18	12	10	9	33	11	12	10	9	4	10	5	9	11	9	9	15	9	6	12	9	4	9	12	5	4
A830073O21Rik	137	115	126	107	96	116	116	115	125	25	71	83	116	75	71	114	168	155	35	34	153	187	90	238	24	36	14	59	26	27	31	32	27	35	23	11	19	37	37	56	159	64	199	52	207	204	182	97	37
A830080D01Rik	334	304	297	278	296	220	321	417	346	197	222	214	192	177	184	272	281	215	144	181	262	239	208	257	427	422	229	803	332	395	351	307	344	419	382	246	433	400	431	639	366	165	361	276	344	364	325	207	87
A830082K12Rik	394	391	396	378	331	310	364	577	518	477	375	439	211	197	154	268	215	285	199	138	249	188	235	178	248	294	143	586	216	250	228	227	231	265	264	137	281	236	236	392	117	101	128	134	127	170	147	108	47
A830092H15Rik	11	6	7	8	11	9	9	12	7	2	0	5	56	24	33	54	53	43	31	33	47	49	40	82	15	27	14	29	15	11	6	10	7	13	13	5	11	10	15	15	65	24	44	33	39	50	47	24	12
A930001A20Rik	2	1	1	1	1	2	1	3	3	2	3	2	3	5	4	9	3	3	1	1	2	1	5	5	3	1	3	2	2	1	0	0	1	2	0	0	5	1	2	2	1	0	1	3	1	1	3	1	0
A930001C03Rik	1441	1314	1527	1634	1157	1100	1040	1285	1380	1891	1156	1754	388	446	436	619	556	398	433	473	575	387	390	402	261	284	142	552	204	334	324	230	226	279	290	150	360	267	236	408	205	70	131	122	184	199	188	68	45
A930002H24Rik	4	2	4	1	4	3	2	2	1	0	0	2	1	2	1	2	3	1	0	1	2	2	0	0	0	0	1	1	1	3	0	0	0	0	0	0	0	0	4	1	1	0	0	1	0	0	1	0	0
A930002I21Rik	0	0	0	1	0	0	0	0	0	0	0	0	0	0	0	0	0	1	0	0	0	0	0	0	0	0	0	2	0	1	0	1	0	0	0	0	1	0	1	0	0	0	0	0	0	0	0	0	0
A930003A15Rik	1	2	1	2	1	3	0	4	4	1	2	0	4	3	2	4	3	6	9	11	4	1	2	2	4	9	3	22	4	8	7	2	6	10	4	3	4	7	1	8	9	4	8	9	10	5	8	1	1
A930004D18Rik	95	69	80	91	98	81	82	83	110	73	75	86	70	56	55	94	69	69	74	106	79	61	77	58	136	161	95	295	120	172	147	138	155	155	123	76	141	146	124	180	68	53	80	101	83	98	94	66	31
A930005H10Rik	29	29	18	23	19	13	18	29	24	20	12	26	17	18	23	29	23	17	31	40	28	16	27	6	16	14	14	86	20	27	13	12	12	16	11	16	16	15	9	26	19	5	23	26	16	29	18	8	8
A930006I01Rik	1	1	0	0	0	2	0	2	1	1	2	0	0	0	0	0	0	0	0	0	1	0	0	1	8	3	1	8	2	1	1	3	3	4	6	3	4	2	3	1	0	0	0	0	0	1	0	0	0
A930006K02Rik	11	13	13	8	11	11	11	20	14	14	12	10	8	7	4	5	4	5	12	5	4	5	7	5	14	11	6	50	9	12	16	13	13	20	8	8	14	20	20	42	8	6	9	16	12	7	10	3	3
A930007I19Rik	5	9	4	2	3	7	7	5	8	6	5	3	11	4	9	7	8	6	12	18	6	12	6	11	6	7	5	16	3	4	8	8	13	7	7	7	1	11	7	11	11	5	15	14	15	14	15	6	1
A930009A15Rik	0	3	2	1	3	2	2	3	1	3	4	6	3	4	1	2	10	1	1	5	6	0	0	7	5	4	4	19	7	6	2	5	3	7	10	1	7	8	5	7	6	5	6	4	5	5	7	4	1
A930011G23Rik	22	14	23	15	12	16	16	19	8	12	12	12	28	27	21	49	47	49	30	26	67	38	18	54	10	23	11	24	14	15	19	17	11	16	5	8	11	16	14	17	34	21	50	30	44	63	43	27	9
A930011O12Rik	22592	18804	20473	16527	16774	15588	15203	21521	17078	14021	14579	22151	3772	3861	5151	7246	6883	4735	3555	4853	7245	5957	4627	5859	12359	12725	7522	17223	8839	12272	14992	11538	8919	10537	13056	6150	11658	13691	13818	19305	5060	3014	5414	3683	5771	6549	6105	3583	1584
A930012L18Rik	159	121	124	95	103	97	97	129	104	69	98	109	10	14	8	22	18	17	5	15	26	11	15	11	114	114	55	146	116	132	158	140	85	136	147	52	103	121	127	204	13	7	20	11	18	19	34	8	6
A930012O16Rik	13	13	7	6	13	10	9	19	17	14	7	13	8	14	11	11	11	10	13	5	14	14	9	6	14	16	7	47	13	13	15	16	14	13	10	7	14	10	14	15	11	2	13	13	16	12	11	12	4
A930013B10Rik	3	3	3	3	3	2	4	6	2	5	1	1	3	4	1	7	4	1	1	10	5	3	4	6	5	3	1	8	3	5	4	4	1	2	0	3	1	2	5	6	3	0	4	2	3	4	4	2	1
A930015D03Rik	250	233	212	174	196	174	219	237	192	187	123	223	148	123	131	189	182	187	142	152	191	144	160	147	94	112	53	180	68	100	91	84	89	106	90	52	91	99	105	133	66	25	48	65	56	59	75	42	17
A930016O22Rik	3	1	4	3	7	2	4	6	1	0	4	1	5	3	3	4	5	2	5	4	3	5	4	4	3	1	5	7	5	5	11	50	6	5	13	2	5	8	8	8	11	0	1	14	10	10	7	2	4
A930017K11Rik	0	0	0	0	0	0	0	0	0	0	0	0	0	0	0	0	0	0	0	0	0	0	0	0	511	611	315	899	463	554	662	486	443	529	382	185	556	574	517	721	57	28	67	57	53	94	83	42	15
A930017M01Rik	85	71	61	70	77	68	63	93	92	4	47	34	72	48	47	97	90	83	27	32	97	85	50	90	191	252	126	463	195	261	201	260	234	261	210	126	256	206	234	356	137	71	134	102	141	195	118	107	48
A930018M24Rik	172	110	146	98	145	120	150	145	130	38	107	119	9	8	15	16	15	15	5	5	14	10	11	19	125	167	78	200	108	164	148	163	114	150	178	73	145	165	193	257	26	16	28	20	29	41	33	16	7
A930018P22Rik	1	0	0	0	2	0	1	1	2	1	0	2	0	1	1	0	0	1	3	0	0	0	0	0	0	0	2	0	0	0	0	0	0	0	0	0	0	0	0	0	0	0	0	3	1	0	0	0	0
A930019D19Rik	0	1	1	0	0	0	0	3	0	0	3	0	2	1	0	2	3	2	3	3	1	0	0	2	0	0	0	0	0	0	1	0	1	1	1	0	0	0	1	0	0	1	1	2	1	1	0	0	0
A930024E05Rik	0	0	0	0	0	0	0	0	0	0	0	0	0	0	0	0	0	0	0	0	0	0	0	0	278	255	145	572	186	272	226	257	247	238	289	147	274	276	287	400	40	27	70	46	49	43	46	40	20
A930024N18Rik	84	72	76	93	85	97	82	92	98	47	70	87	141	100	103	150	201	112	101	127	173	140	127	185	75	108	46	148	61	79	88	91	88	97	93	56	106	83	82	116	128	78	162	125	151	222	151	88	59
A930028C08Rik	401	441	369	263	289	281	365	423	382	34	211	216	293	260	223	461	526	363	116	132	548	430	275	427	5	6	3	0	4	6	8	2	4	8	5	3	5	9	5	8	4	7	5	1	8	2	5	1	3
A930029G22Rik	136	128	133	143	124	113	141	147	150	105	110	150	84	55	80	100	123	69	61	93	95	78	85	106	62	82	38	151	52	86	65	51	47	69	63	44	73	61	81	114	29	16	30	26	25	38	32	21	11
A930031H19Rik	0	0	0	0	0	0	0	0	0	0	0	0	0	0	0	0	0	0	0	0	0	0	0	0	0	0	1	1	0	0	0	1	0	0	0	1	0	0	0	0	0	0	0	0	0	0	0	0	0
A930033H14Rik	27	24	24	16	23	19	21	44	17	13	24	22	30	23	22	41	32	25	6	16	34	36	32	41	31	42	30	59	28	27	40	34	35	37	36	20	47	48	35	43	35	28	30	32	30	56	52	22	13
A930035D04Rik	0	0	0	0	0	0	0	0	0	0	0	0	0	0	0	0	0	0	0	0	0	0	0	0	0	0	0	0	1	0	0	0	0	0	0	0	0	0	0	1	0	0	0	0	0	0	0	0	0
A930038B10Rik	13	15	11	19	14	17	18	16	15	42	24	19	23	8	13	16	21	14	36	39	22	8	18	19	14	19	14	68	17	26	11	14	21	26	12	11	24	25	21	29	15	13	25	18	11	8	15	11	4
A930039A15Rik	17812	17055	19063	23725	20331	18817	19052	22592	23519	19442	16506	22722	18922	19347	21432	31992	29769	24070	23802	25628	27972	19400	21270	24465	17	7	7	20	10	16	12	13	9	10	24	11	15	13	10	21	18	9	16	8	9	13	9	9	3
A930041C12Rik	0	0	0	0	0	0	0	0	1	0	0	0	1	0	0	0	1	0	0	0	0	0	0	0	0	1	0	1	0	0	0	0	0	0	0	0	1	1	0	0	1	0	2	1	0	0	0	1	0
A930104D05Rik	0	0	0	0	0	0	0	0	0	0	0	0	0	0	0	0	0	0	0	0	0	1	0	0	0	0	1	0	0	0	0	0	0	0	0	0	0	1	0	0	1	0	0	0	0	0	0	0	0
AA386476	5	9	6	4	5	6	7	14	4	3	3	5	4	3	5	6	5	7	2	1	4	4	2	9	8	9	5	6	6	10	6	6	6	6	11	4	14	10	10	17	4	5	7	2	6	10	15	6	1
AA387200	2	4	3	6	1	4	3	4	8	12	5	1	12	6	10	7	12	5	6	18	7	7	5	10	14	10	3	15	10	6	4	8	10	17	10	5	7	9	5	8	7	9	9	9	12	13	11	9	6
AA413626	12	1	2	3	2	0	1	5	4	1	5	4	2	0	3	3	5	2	0	3	4	2	6	1	5	9	4	5	5	3	3	1	2	3	4	1	4	4	7	6	1	2	8	2	8	5	5	4	0
AA414768	59	42	49	59	49	67	52	76	57	51	56	57	86	76	71	107	101	86	75	91	87	75	95	91	98	127	39	299	76	94	93	99	107	124	88	58	106	101	90	163	125	67	108	119	109	146	126	75	33
AA415398	104	105	112	93	86	85	93	106	111	72	78	87	86	74	88	118	121	100	102	132	121	95	75	97	112	126	61	195	102	113	100	108	100	136	101	63	108	121	132	182	108	63	85	88	111	123	116	67	27
AA465934	7	14	19	22	16	14	17	27	16	20	16	20	11	9	12	11	16	7	9	14	8	4	13	14	9	14	18	97	16	10	9	15	12	16	17	11	12	11	16	27	14	11	17	12	19	14	12	13	0
AA467197	3	1	5	1	2	6	2	0	8	4	4	3	2	1	2	5	1	3	6	2	3	2	1	1	6	11	6	41	7	10	5	11	8	8	4	5	11	10	4	12	0	1	4	3	1	5	8	4	2
AA474331	148	129	123	102	122	156	123	153	136	65	106	85	225	204	197	320	326	305	187	247	293	253	254	272	205	273	104	342	162	202	233	218	218	230	166	119	227	204	186	311	424	179	355	327	407	468	375	234	100
AA474408	82	70	56	104	58	59	67	94	61	79	59	103	57	59	53	89	89	57	61	78	71	42	63	65	71	70	44	119	33	73	84	69	54	65	55	36	70	79	67	81	45	35	62	51	57	57	52	47	18
AA543186	11	10	8	12	11	6	8	15	11	14	15	14	4	6	6	7	3	6	10	6	4	5	5	6	17	12	5	23	6	8	6	7	10	8	13	6	16	14	10	19	4	2	7	12	8	3	8	4	1
AA543401	0	0	0	0	1	0	0	0	0	0	0	0	0	1	0	3	0	0	0	1	2	1	0	0	2	0	0	0	0	0	2	0	0	0	0	0	0	0	0	1	0	0	0	1	0	3	1	1	1
AA623943	0	0	0	0	0	0	0	0	0	0	0	0	0	0	0	0	0	0	0	0	0	0	0	0	0	0	0	0	0	0	0	0	0	0	0	0	0	0	0	0	0	0	0	0	0	0	0	0	0
AA645442	0	0	0	0	0	0	0	0	0	0	0	0	0	0	0	0	0	0	0	0	0	0	0	0	0	0	0	0	0	0	0	0	0	0	0	0	0	0	0	0	0	0	0	0	0	0	0	0	0
AA672651	0	0	0	0	0	0	0	0	0	0	0	0	0	0	0	0	0	0	0	0	0	0	0	0	0	0	0	0	0	0	0	0	0	0	0	0	0	0	0	0	0	0	0	0	0	0	0	0	0
AA792892	0	0	0	0	0	0	0	0	0	0	0	0	0	0	0	0	0	0	0	0	0	0	0	0	0	0	0	0	0	0	0	0	0	0	0	0	0	0	0	0	0	0	0	0	0	0	0	0	0
AA986860	116	128	101	136	105	101	97	116	112	137	116	152	112	91	101	184	135	96	95	84	119	84	108	99	109	130	42	197	66	118	120	94	109	126	96	53	103	105	80	139	92	61	106	93	93	139	132	50	36
AA987161	336	307	324	249	246	258	327	345	318	135	270	219	244	216	184	286	362	291	148	205	305	238	203	261	450	530	289	1049	419	511	434	392	481	632	384	307	504	499	446	717	422	237	462	367	465	561	431	284	140
AB041803	4	3	4	2	7	4	1	4	5	4	3	4	1	1	4	1	5	3	1	7	4	4	4	3	7	2	3	3	3	5	2	1	1	3	2	1	3	6	4	5	4	3	6	1	2	5	7	1	1
AB041806	5	4	8	15	8	7	9	17	6	6	7	6	28	24	28	41	36	32	23	27	47	26	32	27	26	23	20	43	14	34	22	26	18	31	14	13	35	26	18	35	64	29	37	51	54	70	51	30	21
AB099516	0	0	0	0	0	0	0	0	0	0	0	0	0	0	0	0	0	0	0	0	0	0	0	0	3	5	2	9	5	3	12	5	8	6	5	9	5	7	6	12	9	4	7	2	3	4	7	3	0
AB124611	4	4	3	7	6	7	3	1	5	4	4	4	2	6	6	6	13	3	12	6	2	2	1	9	9	8	10	26	6	7	6	5	13	11	3	4	4	7	7	18	9	6	12	9	5	7	5	1	3
AC025913.1	0	0	0	0	0	0	0	0	0	0	0	0	0	0	0	0	0	0	0	0	0	0	0	0	0	0	0	0	0	0	0	0	0	0	0	0	0	0	0	0	0	0	0	0	0	0	0	0	0
AC084822.1	0	0	0	0	0	0	0	0	0	0	0	0	0	0	0	0	0	0	0	0	0	0	0	0	0	0	0	0	0	0	0	0	0	0	0	0	0	0	0	0	0	0	0	0	0	0	0	0	0
AC084822.2	0	0	0	0	0	0	0	0	0	0	0	0	0	0	0	0	0	0	0	0	0	0	0	0	0	0	0	0	0	0	0	0	0	0	0	0	0	0	0	0	0	0	0	0	0	0	0	0	0
AC087559.1	0	0	0	0	0	0	0	0	0	0	0	0	0	0	0	0	0	0	0	0	0	0	0	0	0	0	0	0	0	0	0	0	0	0	0	0	0	0	0	0	0	0	0	0	0	0	0	0	0
AC087559.2	0	0	0	0	0	0	0	0	0	0	0	0	0	0	0	0	0	0	0	0	0	0	0	0	0	0	0	0	0	0	0	0	0	0	0	0	0	0	0	0	0	0	0	0	0	0	0	0	0
AC087902.1	0	0	0	0	0	0	0	0	0	0	0	0	0	0	0	0	0	0	0	0	0	0	0	0	0	0	0	0	0	0	0	0	0	0	0	0	0	0	0	0	0	0	0	0	0	0	0	0	0
AC091763.1	0	0	0	0	0	0	0	0	0	0	0	0	0	0	0	0	0	0	0	0	0	0	0	0	0	0	0	0	0	0	0	0	0	0	0	0	0	0	0	0	0	0	0	0	0	0	0	0	0
AC096625.1	0	0	0	0	0	0	0	0	0	0	0	0	0	0	0	0	0	0	0	0	0	0	0	0	0	0	0	0	0	0	0	0	0	0	0	0	0	0	0	0	0	0	0	0	0	0	0	0	0
AC100386.1	0	0	0	0	0	0	0	0	0	0	0	0	0	0	0	0	0	0	0	0	0	0	0	0	0	0	0	0	0	0	0	0	0	0	0	0	0	0	0	0	0	0	0	0	0	0	0	0	0
AC102738.1	0	0	0	0	0	0	0	0	0	0	0	0	0	0	0	0	0	0	0	0	0	0	0	0	0	0	0	0	0	0	0	0	0	0	0	0	0	0	0	0	0	0	0	0	0	0	0	0	0
AC102758.1	0	0	0	0	0	0	0	0	0	0	0	0	0	0	0	0	0	0	0	0	0	0	0	0	0	0	0	0	0	0	0	0	0	0	0	0	0	0	0	0	0	0	0	0	0	0	0	0	0
AC107236.1	0	0	0	0	0	0	0	0	0	0	0	0	0	0	0	0	0	0	0	0	0	0	0	0	0	0	0	0	0	0	0	0	0	0	0	0	0	0	0	0	0	0	0	0	0	0	0	0	0
AC107769.1	0	0	0	0	0	0	0	0	0	0	0	0	0	0	0	0	0	0	0	0	0	0	0	0	0	0	0	0	0	0	0	0	0	0	0	0	0	0	0	0	0	0	0	0	0	0	0	0	0
AC109138.1	0	0	0	0	0	0	0	0	0	0	0	0	0	0	0	0	0	0	0	0	0	0	0	0	0	0	0	0	0	0	0	0	0	0	0	0	0	0	0	0	0	0	0	0	0	0	0	0	0
AC109138.2	0	0	0	0	0	0	0	0	0	0	0	0	0	0	0	0	0	0	0	0	0	0	0	0	0	0	0	0	0	0	0	0	0	0	0	0	0	0	0	0	0	0	0	0	0	0	0	0	0
AC109138.3	0	0	0	0	0	0	0	0	0	0	0	0	0	0	0	0	0	0	0	0	0	0	0	0	0	0	0	0	0	0	0	0	0	0	0	0	0	0	0	0	0	0	0	0	0	0	0	0	0
AC109210.1	0	0	0	0	0	0	0	0	0	0	0	0	0	0	0	0	0	0	0	0	0	0	0	0	0	2	1	0	1	0	0	0	1	0	0	0	0	0	0	0	0	0	0	0	0	1	0	0	0
AC110575.1	0	0	0	0	0	0	0	0	0	0	0	0	0	0	0	0	0	0	0	0	0	0	0	0	0	0	0	0	0	0	0	0	1	0	1	0	1	2	1	1	0	0	0	0	0	0	0	0	0
AC110903.1	0	0	0	0	0	0	0	0	0	0	0	0	0	0	0	0	0	0	0	0	0	0	0	0	0	0	0	0	0	0	0	0	0	0	0	0	0	0	0	0	0	0	0	0	0	0	0	0	0
AC112986.1	0	0	0	0	0	0	0	0	0	0	0	0	0	0	0	0	0	0	0	0	0	0	0	0	0	0	0	0	0	0	0	0	0	0	0	0	0	0	0	0	0	0	0	0	0	0	0	0	0
AC113095.1	0	0	0	0	0	0	0	0	0	0	0	0	0	0	0	0	0	0	0	0	0	0	0	0	0	0	0	0	0	0	0	0	0	0	0	0	0	0	0	0	0	0	0	0	0	0	0	0	0
AC113593.1	0	0	0	0	0	0	0	0	0	0	0	0	0	0	0	0	0	0	0	0	0	0	0	0	0	0	0	0	0	0	0	0	0	0	0	0	0	0	0	0	0	0	0	0	0	0	0	0	0
AC113593.2	0	0	0	0	0	0	0	0	0	0	0	0	0	0	0	0	0	0	0	0	0	0	0	0	0	0	0	0	0	0	0	0	0	0	0	0	0	0	0	0	0	0	0	0	0	0	0	0	0
AC113989.1	0	0	0	0	0	0	0	0	0	0	0	0	0	0	0	0	0	0	0	0	0	0	0	0	0	0	0	0	0	0	0	0	0	0	0	0	0	0	0	0	0	0	0	0	0	0	0	0	0
AC114591.1	0	0	0	0	0	0	0	0	0	0	0	0	0	0	0	0	0	0	0	0	0	0	0	0	0	0	0	0	0	0	0	0	0	0	0	0	0	0	0	0	0	0	0	0	0	0	0	0	0
AC116451.1	0	0	0	0	0	0	0	0	0	0	0	0	0	0	0	0	0	0	0	0	0	0	0	0	0	0	0	0	0	0	0	0	0	0	0	0	0	0	0	0	0	0	0	0	0	0	0	0	0
AC117796.1	0	0	0	0	0	0	0	0	0	0	0	0	0	0	0	0	0	0	0	0	0	0	0	0	0	0	0	0	0	0	0	0	0	0	0	0	0	0	0	0	0	0	0	0	0	0	0	0	0
AC117796.2	0	0	0	0	0	0	0	0	0	0	0	0	0	0	0	0	0	0	0	0	0	0	0	0	0	0	0	0	0	0	0	0	0	0	0	0	0	0	0	0	0	0	0	0	0	0	0	0	0
AC118710.1	0	0	0	0	0	0	0	0	0	0	0	0	0	0	0	0	0	0	0	0	0	0	0	0	0	0	0	0	0	0	0	0	0	0	0	0	0	0	0	0	0	0	0	0	0	0	0	0	0
AC118710.2	0	0	0	0	0	0	0	0	0	0	0	0	0	0	0	0	0	0	0	0	0	0	0	0	0	0	0	0	0	0	0	0	0	0	0	0	0	0	0	0	0	0	0	0	0	0	0	0	0
AC119268.1	0	0	0	0	0	0	0	0	0	0	0	0	0	0	0	0	0	0	0	0	0	0	0	0	0	0	0	0	0	0	0	0	0	0	0	0	0	0	0	0	0	0	0	0	0	0	0	0	0
AC119853.1	0	0	0	0	0	0	0	0	0	0	0	0	0	0	0	0	0	0	0	0	0	0	0	0	0	0	0	0	0	0	0	0	0	0	0	0	0	0	0	0	0	0	0	0	0	0	0	0	0
AC120404.1	0	0	0	0	0	0	0	0	0	0	0	0	0	0	0	0	0	0	0	0	0	0	0	0	0	0	0	0	0	0	0	0	0	0	0	0	0	0	0	0	0	0	0	0	0	1	0	0	0
AC121131.1	0	0	0	0	0	0	0	0	0	0	0	0	0	0	0	0	0	0	0	0	0	0	0	0	0	0	0	0	0	0	0	0	0	0	0	0	0	0	0	0	0	0	0	0	0	0	0	0	0
AC121131.2	0	0	0	0	0	0	0	0	0	0	0	0	0	0	0	0	0	0	0	0	0	0	0	0	0	0	0	0	0	0	0	0	0	0	0	0	0	0	0	0	0	0	0	0	0	0	0	0	0
AC121538.1	0	0	0	0	0	0	0	0	0	0	0	0	0	0	0	0	0	0	0	0	0	0	0	0	0	0	0	0	0	0	0	0	0	0	0	0	0	0	0	0	0	0	0	0	0	0	0	0	0
AC121784.1	0	0	0	0	0	0	0	0	0	0	0	0	0	0	0	0	0	0	0	0	0	0	0	0	0	0	0	0	0	0	0	0	0	0	0	0	0	0	0	0	0	0	0	0	0	0	0	0	0
AC121988.1	0	0	0	0	0	0	0	0	0	0	0	0	0	0	0	0	0	0	0	0	0	0	0	0	0	0	0	0	0	0	0	0	0	0	0	0	0	0	0	0	0	0	0	0	0	0	0	0	0
AC122290.1	0	0	0	0	0	0	0	0	0	0	0	0	0	0	0	0	0	0	0	0	0	0	0	0	0	0	0	0	0	0	0	0	0	0	0	0	0	0	0	0	0	0	0	0	0	0	0	0	0
AC122877.1	0	0	0	0	0	0	0	0	0	0	0	0	0	0	0	0	0	0	0	0	0	0	0	0	0	0	0	0	0	0	0	0	0	0	0	0	0	0	0	0	0	0	0	0	0	0	0	0	0
AC123611.1	0	0	0	0	0	0	0	0	0	0	0	0	0	0	0	0	0	0	0	0	0	0	0	0	0	0	0	0	0	0	0	0	0	0	0	0	0	0	0	0	0	0	0	0	0	0	0	0	0
AC123873.1	0	0	0	0	0	0	0	0	0	0	0	0	0	0	0	0	0	0	0	0	0	0	0	0	0	0	0	0	0	0	0	0	0	0	0	0	0	0	0	0	0	0	0	0	0	0	0	0	0
AC124170.1	0	0	0	0	0	0	0	0	0	0	0	0	0	0	0	0	0	0	0	0	0	0	0	0	0	0	0	0	0	0	0	0	0	0	0	0	0	0	0	0	0	0	0	0	0	0	0	0	0
AC124193.1	0	0	0	0	0	0	0	0	0	0	0	0	0	0	0	0	0	0	0	0	0	0	0	0	0	0	0	0	0	0	0	0	0	0	0	0	0	0	0	0	0	0	0	0	0	0	0	0	0
AC124326.1	0	0	0	0	0	0	0	0	0	0	0	0	0	0	0	0	0	0	0	0	0	0	0	0	0	0	0	0	0	0	0	0	0	0	0	0	0	0	0	0	0	0	0	0	0	0	0	0	0
AC124584.1	0	0	0	0	0	0	0	0	0	0	0	0	0	0	0	0	0	0	0	0	0	0	0	0	0	0	0	0	0	0	0	0	0	0	0	0	0	0	0	0	0	0	0	0	0	0	0	0	0
AC124606.1	0	0	0	0	0	0	0	0	0	0	0	0	0	0	0	0	0	0	0	0	0	0	0	0	0	0	0	0	0	0	0	0	0	0	0	0	0	0	0	0	0	0	0	0	0	0	0	0	0
[truncated: 36,929 more rows]
[truncated: 7 more columns]
